# Supplementary material for: Genetic characterization of Salmonella Infantis from South Africa, 2004–2016
Source: Access Microbiol. 2022 Jul 5;4(7):acmi000371. doi: 10.1099/acmi.0.000371 (PMC9394735; doi:10.1099/acmi.0.000371)
Supplement: Supplementary material 1 [file acmi-4-371-s001.xlsx]

## Sheet: a
ID	Accession	Date	Source	Datasource	eBG
1647567	ERR7658229	2004-12-07	Stool	NICD	eBG31
1647591	ERR7658230	2004-12-13	Stool	NICD	eBG31
1029886	ERR7658223	2004-11-29	Stool	NICD	eBG31
1647680	ERR7658231	2005-01-13	Stool	NICD	eBG31
1650330	ERR7658233	2005-05-16	Stool	NICD	eBG31
97912	ERR7671991	2005-11-01	Stool	NICD	eBG31
107298	ERR7658227	2006-01-15	Blood	NICD	eBG31
193292	ERR7658247	2007-04-13	Stool	NICD	eBG31
208764	ERR7658273	2007-08-11	Stool	NICD	eBG31
248870	ERR7658279	2008-01-22	Stool	NICD	eBG31
257410	ERR7658283	2008-01-28	Blood	NICD	eBG31
258650	ERR7658284	2008-04-25	Stool	NICD	eBG31
278316	ERR7658290	2008-08-05	Stool	NICD	eBG31
301853	ERR7658293	2008-10-16	Stool	NICD	eBG31
303632	ERR7658295	2008-11-04	Stool	NICD	eBG31
306459	ERR7658297	2008-11-14	Stool	NICD	eBG31
317423	ERR7658300	2009-01-06	Stool	NICD	eBG31
317517	ERR7658301	2009-01-16	Stool	NICD	eBG31
318377	ERR7658302	2009-01-17	Stool	NICD	eBG31
319546	ERR7658303	2009-01-26	Stool	NICD	eBG31
319752	ERR7658305	2009-01-19	Stool	NICD	eBG31
320937	ERR7658306	2009-02-04	Stool	NICD	eBG31
325968	ERR7658307	2009-02-24	Stool	NICD	eBG31
326047	ERR7658308	2009-02-25	Stool	NICD	eBG31
326643	ERR7658309	2009-02-24	Stool	NICD	eBG31
328822	ERR7658311	2009-02-28	Stool	NICD	eBG31
330927	ERR7658312	2009-03-11	Stool	NICD	eBG31
333468	ERR7658313	2009-03-22	Stool	NICD	eBG31
333624	ERR7658314	2009-03-18	Stool	NICD	eBG31
335837	ERR7658316	2009-03-31	Stool	NICD	eBG31
336712	ERR7658318	2009-04-07	Stool	NICD	eBG31
336882	ERR7658319	2009-04-05	Stool	NICD	eBG31
340615	ERR7658322	2009-04-28	Stool	NICD	eBG31
344046	ERR7658323	2009-03-28	Stool	NICD	eBG31
344346	ERR7658324	2009-05-09	Stool	NICD	eBG31
347239	ERR7658326	2009-05-10	Stool	NICD	eBG31
359926	ERR7658386	2009-07-06	Stool	NICD	eBG31
352546	ERR7658336	2009-05-04	Stool	NICD	eBG31
352581	ERR7658337	2009-04-03	Stool	NICD	eBG31
352894	ERR7658338	2009-06-10	Stool	NICD	eBG31
352913	ERR7658339	2009-06-06	Urine	NICD	eBG31
352916	ERR7658340	2009-06-08	Stool	NICD	eBG31
352935	ERR7658342	2009-06-07	Stool	NICD	eBG31
353641	ERR7658343	2009-06-10	Stool	NICD	eBG31
354514	ERR7658345	2009-06-15	Stool	NICD	eBG31
355019	ERR7658346	2009-06-01	Stool	NICD	eBG31
355021	ERR7672485	2009-06-01	Stool	NICD	eBG31
355027	ERR7658348	2009-06-11	Stool	NICD	eBG31
355040	ERR7658350	2009-06-16	Stool	NICD	eBG31
355024	ERR7658347	2009-06-11	Stool	NICD	eBG31
355037	ERR7658349	2009-06-08	Stool	NICD	eBG31
355346	ERR7658352	2009-06-04	Stool	NICD	eBG31
356680	ERR7658358	2009-06-26	Stool	NICD	eBG31
357107	ERR7658359	2009-06-27	Stool	NICD	eBG31
357858	ERR7658361	2009-06-22	Stool	NICD	eBG31
358771	ERR7658362	2009-07-04	Stool	NICD	eBG31
359888	ERR7658365	2009-07-07	Stool	NICD	eBG31
359893	ERR7658366	2009-07-08	Stool	NICD	eBG31
359895	ERR7658367	2009-07-07	Stool	NICD	eBG31
360773	ERR7658387	2009-07-10	Blood	NICD	eBG31
372437	ERR7658409	2009-06-12	Stool	NICD	eBG31
364258	ERR7658390	2009-07-27	Stool	NICD	eBG31
364431	ERR7658391	2009-07-30	Stool	NICD	eBG31
364958	ERR7658392	2009-06-21	Stool	NICD	eBG31
365074	ERR7658393	2009-06-24	Stool	NICD	eBG31
365080	ERR7658394	2009-07-11	Stool	NICD	eBG31
365082	ERR7658395	2009-07-07	Stool	NICD	eBG31
367167	ERR7658396	2009-08-04	Stool	NICD	eBG31
367179	ERR7658397	2009-08-04	Stool	NICD	eBG31
367432	ERR7658398	2009-08-07	Blood	NICD	eBG31
368009	ERR7658399	2009-07-31	Blood	NICD	eBG31
370050	ERR7658407	2009-06-28	Stool	NICD	eBG31
369842	ERR7658400	2009-06-25	Stool	NICD	eBG31
369843	ERR7658401	2009-06-21	Stool	NICD	eBG31
369848	ERR7658402	2009-07-24	Stool	NICD	eBG31
370013	ERR7658406	2009-08-11	Stool	NICD	eBG31
370009	ERR7658405	2009-06-25	Blood	NICD	eBG31
369992	ERR7658404	2009-08-07	Stool	NICD	eBG31
372653	ERR7658410	2009-08-25	Stool	NICD	eBG31
373544	ERR7658411	2009-08-29	Stool	NICD	eBG31
374630	ERR7658412	2009-08-30	Stool	NICD	eBG31
375117	ERR7658413	2009-08-31	Stool	NICD	eBG31
378297	ERR7658414	2009-09-07	Stool	NICD	eBG31
380392	ERR7658415	2009-09-23	Stool	NICD	eBG31
383747	ERR7658418	2009-07-30	Stool	NICD	eBG31
383454	ERR7658416	2009-09-04	Stool	NICD	eBG31
390969	ERR7658421	2009-10-12	Stool	NICD	eBG31
391096	ERR7658422	2009-10-01	Stool	NICD	eBG31
393785	ERR7658423	2009-10-08	Stool	NICD	eBG31
395328	ERR7658425	2009-10-24	Stool	NICD	eBG31
395198	ERR7658424	2009-10-22	Stool	NICD	eBG31
402639	ERR7658427	2009-11-06	Stool	NICD	eBG31
403673	ERR7658428	2009-11-13	Stool	NICD	eBG31
414096	ERR7658429	2009-12-13	Stool	NICD	eBG31
414906	ERR7658430	2009-12-09	Blood	NICD	eBG31
427725	ERR7658434	2009-10-28	Urine	NICD	eBG31
644266	ERR7671390	2012-04-20	Stool	NICD	eBG31
648367	ERR7671392	2012-05-15	Stool	NICD	eBG31
654519	ERR7671396	2012-06-07	Stool	NICD	eBG31
715892	ERR7671403	2012-12-14	Blood	NICD	eBG31
717357	ERR7671404	2013-01-16	Stool	NICD	eBG31
723754	ERR7671407	2013-01-25	Stool	NICD	eBG31
727313	ERR7671408	2013-02-12	Stool	NICD	eBG31
728326	ERR7671409	2013-01-31	Blood	NICD	eBG31
733008	ERR7671411	2013-03-14	Stool	NICD	eBG31
733427	ERR7671413	2013-03-16	Stool	NICD	eBG31
735347	ERR7671414	2013-03-19	Stool	NICD	eBG31
736437	ERR7671416	2013-03-20	Stool	NICD	eBG31
736946	ERR7671417	2013-02-18	Stool	NICD	eBG31
736972	ERR7671418	2013-03-18	Stool	NICD	eBG31
736981	ERR7671419	2013-03-08	Stool	NICD	eBG31
745609	ERR7671421	2013-04-17	Stool	NICD	eBG31
745624	ERR7671422	2013-04-17	Stool	NICD	eBG31
759282	ERR7671427	2013-06-02	Stool	NICD	eBG31
799331	ERR7671438	2013-10-15	Stool	NICD	eBG31
799327	ERR7671437	2013-10-15	Stool	NICD	eBG31
799326	ERR7671436	2013-10-15	Stool	NICD	eBG31
799320	ERR7671435	2013-10-15	Stool	NICD	eBG31
799305	ERR7671434	2013-10-15	Stool	NICD	eBG31
799301	ERR7671433	2013-10-14	Stool	NICD	eBG31
810482	ERR7671444	2013-11-22	Stool	NICD	eBG31
842768	ERR7671470	2014-06-05	Blood	NICD	eBG31
851661	ERR7671475	2014-07-30	Stool	NICD	eBG31
849636	ERR7671473	2014-07-03	Stool	NICD	eBG31
850099	ERR7671474	2014-07-09	Stool	NICD	eBG31
856025	ERR7671477	2014-08-21	Stool	NICD	eBG31
863828	ERR7671481	2014-09-29	Blood	NICD	eBG31
866465	ERR7671482	2014-10-16	Stool	NICD	eBG31
869637	ERR7671483	2014-11-06	Stool	NICD	eBG31
875581	ERR7671828	no	Blood	NICD	eBG31
908459	ERR7671852	2015-06-24	Urine	NICD	eBG31
883916	ERR7671832	2015-01-08	Stool	NICD	eBG31
886111	ERR7671834	2015-01-26	Stool	NICD	eBG31
886864	ERR7671835	2015-01-19	Blood	NICD	eBG31
889889	ERR7671838	2015-03-03	Stool	NICD	eBG31
893955	ERR7671842	2015-03-20	Stool	NICD	eBG31
896534	ERR7671843	2015-04-27	Stool	NICD	eBG31
902457	ERR7671849	2015-05-19	Stool	NICD	eBG31
904182	ERR7671850	no	Stool	NICD	eBG31
909536	ERR7671853	2015-07-15	Stool	NICD	eBG31
919375	ERR7671861	2015-09-06	Stool	NICD	eBG31
922181	ERR7671862	2015-09-29	Stool	NICD	eBG31
922185	ERR7671863	2015-09-29	Stool	NICD	eBG31
935669	ERR7671865	2015-10-30	Stool	NICD	eBG31
937503	ERR7671869	2015-11-16	Stool	NICD	eBG31
936765	ERR7671868	2015-11-14	Stool	NICD	eBG31
945314	ERR7671983	2015-12-14	Stool	NICD	eBG31
946778	ERR7671985	2016-01-06	Stool	NICD	eBG31
947056	ERR7671986	2016-01-08	Stool	NICD	eBG31
970343	ERR7671990	2016-06-23	Stool	NICD	eBG31
0094679	ERR7671825	2005-10-11	Stool	NICD	eBG31
98043	ERR7671992	2005-10-18	Stool	NICD	eBG31
98455	ERR7672020	2005-11-03	Stool	NICD	eBG31
130318	ERR7658228	2006-05-28	Stool	NICD	eBG31
180286	ERR7658242	2007-01-17	Stool	NICD	eBG31
181293	ERR7658243	2007-01-30	Stool	NICD	eBG31
187383	ERR7658245	2007-02-18	Stool	NICD	eBG31
187478	ERR7658246	2007-02-28	Stool	NICD	eBG31
0188109	ERR7671826	2007-03-08	Blood	NICD	eBG31
193787	ERR7658248	2007-04-16	Stool	NICD	eBG31
213350	ERR7658274	2007-09-19	Stool	NICD	eBG31
339912	ERR7658320	2009-04-23	Stool	NICD	eBG31
353717	ERR7658344	2009-06-13	Stool	NICD	eBG31
355327	ERR7658351	2009-06-09	Stool	NICD	eBG31
356156	ERR7658354	2009-06-18	Stool	NICD	eBG31
356214	ERR7658355	2009-06-15	Stool	NICD	eBG31
356226	ERR7658356	2009-06-09	Stool	NICD	eBG31
356669	ERR7658357	2009-06-24	Stool	NICD	eBG31
357163	ERR7658360	2009-06-27	Stool	NICD	eBG31
359076	ERR7658363	2009-07-06	Stool	NICD	eBG31
359140	ERR7658364	2009-07-05	Stool	NICD	eBG31
359923	ERR7658368	2009-07-03	Stool	NICD	eBG31
369876	ERR7658403	2009-07-10	Stool	NICD	eBG31
370691	ERR7658408	2009-08-18	Urine	NICD	eBG31
383708	ERR7658417	2009-08-21	Stool	NICD	eBG31
399894	ERR7658426	2009-10-26	Stool	NICD	eBG31
484008	ERR7658456	2010-08-17	Stool	NICD	eBG31
544202	ERR7658479	2011-03-26	Stool	NICD	eBG31
545222	ERR7658481	2011-04-07	Stool	NICD	eBG31
566941	ERR7658485	2011-06-24	Stool	NICD	eBG31
634009	ERR7671389	2012-02-21	Stool	NICD	eBG31
652769	ERR7671395	2012-05-16	Stool	NICD	eBG31
674830	ERR7671399	2012-08-27	Stool	NICD	eBG31
807954	ERR7671442	2013-10-10	Urine	NICD	eBG31
808406	ERR7671443	2013-11-09	Stool	NICD	eBG31
832754	ERR7671458	2014-03-11	Stool	NICD	eBG31
852276	ERR7671476	2014-08-04	Stool	NICD	eBG31
912118	ERR7671855	2015-07-28	Other	NICD	eBG31
913657	ERR7671857	2015-07-28	Stool	NICD	eBG31
914983	ERR7671859	2015-08-04	Stool	NICD	eBG31
1029436	ERR7658220	2004-11-08	Stool	NICD	eBG31
1029740	ERR7658221	2004-10-11	Stool	NICD	eBG31
173239	ERR7658234	2006-11-17	Stool	NICD	eBG31
532850	ERR7658473	2011-02-09	Stool	NICD	eBG31
526835	ERR7658469	2011-01-10	Stool	NICD	eBG31
538144	ERR7658476	2011-03-08	Stool	NICD	eBG31
527351	ERR7658470	2011-01-15	Stool	NICD	eBG31
534429	ERR7658474	2011-02-16	Stool	NICD	eBG31
570584	ERR7658488	2011-07-06	Stool	NICD	eBG31
568235	ERR7658487	2011-06-25	Urine	NICD	eBG31
572050	ERR7658489	2011-07-15	Stool	NICD	eBG31
626281	ERR7670137	2011-12-30	Stool	NICD	eBG31
416963	ERR7658431	2010-01-08	Stool	NICD	eBG31
429440	ERR7658437	2010-02-14	Stool	NICD	eBG31
429032	ERR7658435	2010-02-15	Stool	NICD	eBG31
429054	ERR7658436	2010-02-16	Stool	NICD	eBG31
429937	ERR7658438	2010-02-19	Stool	NICD	eBG31
430465	ERR7658439	2010-02-18	Stool	NICD	eBG31
431035	ERR7658440	2010-02-22	Stool	NICD	eBG31
432481	ERR7658441	2010-02-23	Stool	NICD	eBG31
436615	ERR7658442	2010-03-09	Stool	NICD	eBG31
446678	ERR7658445	2010-04-08	Stool	NICD	eBG31
454583	ERR7658448	2010-02-24	Stool	NICD	eBG31
465562	ERR7658454	2010-06-26	Stool	NICD	eBG31
463745	ERR7658453	2010-06-10	Stool	NICD	eBG31
486030	ERR7658457	2010-08-27	Stool	NICD	eBG31
491892	ERR7658458	2010-09-21	Stool	NICD	eBG31
492771	ERR7658459	2010-09-27	Stool	NICD	eBG31
493549	ERR7658460	2010-06-28	Stool	NICD	eBG31
509982	ERR7658461	2010-10-25	Stool	NICD	eBG31
512475	ERR7658462	2010-10-30	Urine	NICD	eBG31
513045	ERR7658463	2010-11-08	Stool	NICD	eBG31
521202	ERR7658467	2010-12-07	Stool	NICD	eBG31
451752	ERR7658446	2010-04-21	Stool	NICD	eBG31
524311	ERR7658468	2010-12-29	Stool	NICD	eBG31
456774	ERR7658451	2010-05-10	Stool	NICD	eBG31
531330	ERR7658472	2010-12-29	Stool	NICD	eBG31
836987	ERR7671467	2014-04-11	Stool	NICD	eBG31
741581	ERR7671420	2013-04-09	Stool	NICD	eBG31
751466	ERR7671425	2013-05-13	Stool	NICD	eBG31
751994	ERR7671426	2013-05-17	Stool	NICD	eBG31
772328	ERR7671428	2013-07-08	Stool	NICD	eBG31
786272	ERR7671432	2013-08-23	Stool	NICD	eBG31
815917	ERR7671447	2013-12-23	Stool	NICD	eBG31
813080	ERR7671445	2013-12-02	Stool	NICD	eBG31
346907	ERR7658325	2009-05-09	Stool	NICD	eBG31
347265	ERR7658327	2009-05-12	Stool	NICD	eBG31
349952	ERR7658332	2009-05-28	Stool	NICD	eBG31
350302	ERR7658333	2009-05-17	Blood	NICD	eBG31
831143	ERR7671455	2014-03-12	Stool	NICD	eBG31
819025	ERR7671451	2014-01-20	Stool	NICD	eBG31
823100	ERR7671452	2014-02-11	Stool	NICD	eBG31
824176	ERR7671453	2014-02-07	Stool	NICD	eBG31
818267	ERR7671450	2014-01-13	Stool	NICD	eBG31
831562	ERR7671457	2014-03-11	Stool	NICD	eBG31
832942	ERR7671459	2014-03-17	Stool	NICD	eBG31
833407	ERR7671462	2014-03-26	Stool	NICD	eBG31
882117	ERR7671829	2014-12-27	Stool	NICD	eBG31
885893	ERR7671833	2014-12-28	Stool	NICD	eBG31
355437	ERR7658353	2009-06-19	Stool	NICD	eBG31
306067	ERR7658296	2008-10-31	Stool	NICD	eBG31
220401	ERR7658275	2007-10-10	Stool	NICD	eBG31
261860	ERR7658285	2008-05-15	Stool	NICD	eBG31
264607	ERR7658287	2008-05-20	Blood	NICD	eBG31
283092	ERR7658292	2008-08-15	Stool	NICD	eBG31
247205	ERR7658278	2008-03-03	Stool	NICD	eBG31
349661	ERR7658331	2009-05-29	Stool	NICD	eBG31
351190	ERR7658334	2009-06-02	Stool	NICD	eBG31
348808	ERR7658330	2009-05-24	Stool	NICD	eBG31
352386	ERR7658335	2009-06-08	Stool	NICD	eBG31
352921	ERR7658341	2009-06-06	Stool	NICD	eBG31
SRR1645903	SRR1645903	2012-05-02	Stool	PHE	eBG31
YA00208946	ERR6753008	2020-05-27	Blood	NICD	eBG31
1026131	ERR7658218	2004-03-29	Stool	NICD	eBG297
1026423	ERR7658219	2004-04-15	Stool	NICD	eBG297
1029838	ERR7658222	2004-11-29	Stool	NICD	eBG297
1649187	ERR7658232	2005-04-05	Stool	NICD	eBG297
89126	ERR7671839	2005-04-24	Stool	NICD	eBG297
89139	ERR7671840	2005-05-12	Stool	NICD	eBG297
175773	ERR7658236	2006-12-15	Stool	NICD	eBG297
178804	ERR7658239	2007-01-12	Stool	NICD	eBG297
184942	ERR7658244	2007-02-05	Stool	NICD	eBG297
212097	ERR7672486	2007-09-08	Stool	NICD	eBG297
229069	ERR7658276	2007-11-07	Stool	NICD	eBG297
249041	ERR7658280	2008-01-26	Stool	NICD	eBG297
253218	ERR7658282	2008-03-31	Stool	NICD	eBG297
281693	ERR7658291	2008-08-11	Stool	NICD	eBG297
264426	ERR7658286	2008-05-03	Stool	NICD	eBG297
274823	ERR7658288	2008-06-25	Stool	NICD	eBG297
302907	ERR7658294	2008-10-30	Stool	NICD	eBG297
317365	ERR7658299	2009-01-12	Stool	NICD	eBG297
319735	ERR7658304	2009-01-12	Stool	NICD	eBG297
336559	ERR7658317	2009-04-02	Blood	NICD	eBG297
348554	ERR7658329	2009-05-17	Stool	NICD	eBG297
361590	ERR7658388	2009-07-07	Stool	NICD	eBG297
340098	ERR7658321	2009-04-16	Stool	NICD	eBG297
385025	ERR7658419	2009-10-01	Stool	NICD	eBG297
389869	ERR7658420	2009-10-09	Stool	NICD	eBG297
624883	ERR7666293	2012-01-02	Stool	NICD	eBG297
625446	ERR7668222	2012-01-04	Stool	NICD	eBG297
626501	ERR7670784	2012-01-12	Stool	NICD	eBG297
631354	ERR7671388	2012-01-07	Stool	NICD	eBG297
647940	ERR7671391	2012-05-12	Stool	NICD	eBG297
650658	ERR7671393	2012-05-07	Stool	NICD	eBG297
650685	ERR7671394	2012-04-25	Stool	NICD	eBG297
669610	ERR7671397	2012-07-26	CSF	NICD	eBG297
673002	ERR7671398	2012-08-21	Stool	NICD	eBG297
687291	ERR7671401	2012-10-05	CSF	NICD	eBG297
709677	ERR7671402	2012-11-21	Stool	NICD	eBG297
721781	ERR7671406	2013-01-03	Stool	NICD	eBG297
732286	ERR7671410	2013-02-25	Stool	NICD	eBG297
735657	ERR7671415	2013-03-18	Stool	NICD	eBG297
783071	ERR7671430	2013-09-03	Stool	NICD	eBG297
807886	ERR7671441	2013-11-08	Stool	NICD	eBG297
814525	ERR7671446	2013-12-12	Stool	NICD	eBG297
840914	ERR7671469	2014-05-29	Stool	NICD	eBG297
843242	ERR7671471	2014-06-18	Stool	NICD	eBG297
849383	ERR7671472	2014-07-13	Blood	NICD	eBG297
856387	ERR7671478	2014-08-09	Stool	NICD	eBG297
883319	ERR7671830	2015-01-07	Stool	NICD	eBG297
889644	ERR7671836	2015-02-14	Stool	NICD	eBG297
889656	ERR7671837	2015-02-14	Stool	NICD	eBG297
892000	ERR7671841	2015-03-11	Stool	NICD	eBG297
901435	ERR7671846	2015-05-25	Stool	NICD	eBG297
901586	ERR7671847	2015-05-21	Stool	NICD	eBG297
901594	ERR7671848	2015-05-08	Stool	NICD	eBG297
929016	ERR7671864	2015-10-14	Stool	NICD	eBG297
935974	ERR7671866	2015-11-05	Stool	NICD	eBG297
940960	ERR7671870	2015-11-24	Stool	NICD	eBG297
944275	ERR7671873	2015-11-29	Stool	NICD	eBG297
946641	ERR7671984	2015-12-16	Stool	NICD	eBG297
948735	ERR7671987	2016-01-25	Blood	NICD	eBG297
949727	ERR7671988	2016-02-01	Stool	NICD	eBG297
963941	ERR7671989	2016-04-22	Stool	NICD	eBG297
106941	ERR7658224	2005-11-08	Stool	NICD	eBG297
106946	ERR7658225	2005-12-08	Stool	NICD	eBG297
106959	ERR7658226	2005-11-15	Stool	NICD	eBG297
173808	ERR7658235	2006-11-25	Stool	NICD	eBG297
177250	ERR7658237	2006-12-31	Stool	NICD	eBG297
178801	ERR7658238	2007-01-12	Stool	NICD	eBG297
179309	ERR7658240	2007-01-14	Stool	NICD	eBG297
179821	ERR7658241	2006-12-29	Blood	NICD	eBG297
0189645	ERR7671827	2007-03-14	Urine	NICD	eBG297
195197	ERR7658271	2007-04-25	Stool	NICD	eBG297
206616	ERR7658272	2007-07-19	Stool	NICD	eBG297
237418	ERR7658277	2007-12-11	Stool	NICD	eBG297
276412	ERR7658289	2008-07-21	Stool	NICD	eBG297
309579	ERR7658298	2008-12-03	Stool	NICD	eBG297
328768	ERR7658310	2009-02-27	Stool	NICD	eBG297
334665	ERR7658315	2009-03-25	Stool	NICD	eBG297
443419	ERR7658443	2010-03-29	Stool	NICD	eBG297
454591	ERR7658449	2010-02-26	Stool	NICD	eBG297
590217	ERR7658490	2011-09-21	Stool	NICD	eBG297
617301	ERR7662659	2011-11-07	Stool	NICD	eBG297
675308	ERR7671400	2012-08-31	CSF	NICD	eBG297
721754	ERR7671405	2012-12-27	Urine	NICD	eBG297
800784	ERR7671439	2013-10-19	Blood	NICD	eBG297
898430	ERR7671845	2015-05-09	Other	NICD	eBG297
936128	ERR7671867	2015-10-29	Blood	NICD	eBG297
249043	ERR7658281	2008-01-15	Stool	NICD	eBG297
539598	ERR7658477	2011-03-15	Stool	NICD	eBG297
540632	ERR7658478	2011-03-15	Stool	NICD	eBG297
545150	ERR7658480	2011-04-07	Stool	NICD	eBG297
545960	ERR7658482	2011-03-30	Stool	NICD	eBG297
545974	ERR7658483	2011-04-01	Stool	NICD	eBG297
527354	ERR7658471	2011-01-14	Stool	NICD	eBG297
536525	ERR7658475	2011-02-23	Blood	NICD	eBG297
555388	ERR7658484	2011-04-16	Stool	NICD	eBG297
567883	ERR7658486	2011-05-20	Stool	NICD	eBG297
615028	ERR7658492	2011-11-07	Stool	NICD	eBG297
608010	ERR7658491	2011-10-12	Stool	NICD	eBG297
624600	ERR7664564	2011-12-27	Stool	NICD	eBG297
422853	ERR7658433	2010-01-24	Stool	NICD	eBG297
422149	ERR7658432	2010-01-07	Urine	NICD	eBG297
445505	ERR7658444	2010-04-08	Stool	NICD	eBG297
454468	ERR7658447	2010-01-24	Stool	NICD	eBG297
462110	ERR7658452	2010-06-07	Stool	NICD	eBG297
466174	ERR7658455	2010-06-17	Stool	NICD	eBG297
517068	ERR7658464	2010-11-19	Stool	NICD	eBG297
517211	ERR7658465	2010-11-10	Blood	NICD	eBG297
517218	ERR7658466	2010-11-23	Stool	NICD	eBG297
455843	ERR7658450	2010-05-10	Stool	NICD	eBG297
835712	ERR7671465	2014-04-10	Blood	NICD	eBG297
840089	ERR7671468	2014-05-08	Stool	NICD	eBG297
746435	ERR7671423	2013-04-24	Stool	NICD	eBG297
748114	ERR7671424	2013-04-26	Stool	NICD	eBG297
772497	ERR7671429	2013-06-18	Blood	NICD	eBG297
785275	ERR7671431	2013-09-11	Stool	NICD	eBG297
815920	ERR7671448	2013-12-21	Stool	NICD	eBG297
803805	ERR7671440	2013-10-26	Stool	NICD	eBG297
348553	ERR7658328	2009-05-18	Stool	NICD	eBG297
831373	ERR7671456	2014-03-11	Stool	NICD	eBG297
826246	ERR7671454	2014-02-17	Stool	NICD	eBG297
816851	ERR7671449	2014-01-04	Stool	NICD	eBG297
833000	ERR7671461	2014-03-21	Stool	NICD	eBG297
836703	ERR7671466	2014-05-01	Stool	NICD	eBG297
835708	ERR7671463	2014-04-13	Stool	NICD	eBG297
ERR4452271	ERR4452271	2020-05-15	Stool	NICD	eBG8
YA00208082	ERR5751435	2020-05-19	Stool	NICD	eBG8
YA00193076	ERR5751345	2020-01-10	Stool	NICD	eBG8
SRR8797036	SRR8797036	2019-03	Stool	PHE	eBG8

## Sheet: b
ID	ST	aroC	dnaN	hemD	hisD	purE	sucA	thrA
1647567	ST32	17	18	22	17	5	21	19
1647591	ST32	17	18	22	17	5	21	19
1029886	ST32	17	18	22	17	5	21	19
1647680	ST32	17	18	22	17	5	21	19
1650330	ST32	17	18	22	17	5	21	19
97912	ST32	17	18	22	17	5	21	19
107298	ST32	17	18	22	17	5	21	19
193292	ST32	17	18	22	17	5	21	19
208764	ST32	17	18	22	17	5	21	19
248870	ST32	17	18	22	17	5	21	19
257410	ST32	17	18	22	17	5	21	19
258650	ST32	17	18	22	17	5	21	19
278316	ST32	17	18	22	17	5	21	19
301853	ST32	17	18	22	17	5	21	19
303632	ST32	17	18	22	17	5	21	19
306459	ST32	17	18	22	17	5	21	19
317423	ST32	17	18	22	17	5	21	19
317517	ST32	17	18	22	17	5	21	19
318377	ST32	17	18	22	17	5	21	19
319546	ST32	17	18	22	17	5	21	19
319752	ST32	17	18	22	17	5	21	19
320937	ST32	17	18	22	17	5	21	19
325968	ST32	17	18	22	17	5	21	19
326047	ST32	17	18	22	17	5	21	19
326643	ST32	17	18	22	17	5	21	19
328822	ST32	17	18	22	17	5	21	19
330927	ST32	17	18	22	17	5	21	19
333468	ST32	17	18	22	17	5	21	19
333624	ST32	17	18	22	17	5	21	19
335837	ST32	17	18	22	17	5	21	19
336712	ST32	17	18	22	17	5	21	19
336882	ST32	17	18	22	17	5	21	19
340615	ST32	17	18	22	17	5	21	19
344046	ST32	17	18	22	17	5	21	19
344346	ST32	17	18	22	17	5	21	19
347239	ST32	17	18	22	17	5	21	19
359926	ST32	17	18	22	17	5	21	19
352546	ST32	17	18	22	17	5	21	19
352581	ST32	17	18	22	17	5	21	19
352894	ST32	17	18	22	17	5	21	19
352913	ST32	17	18	22	17	5	21	19
352916	ST32	17	18	22	17	5	21	19
352935	ST32	17	18	22	17	5	21	19
353641	ST32	17	18	22	17	5	21	19
354514	ST32	17	18	22	17	5	21	19
355019	ST32	17	18	22	17	5	21	19
355021	ST32	17	18	22	17	5	21	19
355027	ST32	17	18	22	17	5	21	19
355040	ST32	17	18	22	17	5	21	19
355024	ST32	17	18	22	17	5	21	19
355037	ST32	17	18	22	17	5	21	19
355346	ST32	17	18	22	17	5	21	19
356680	ST32	17	18	22	17	5	21	19
357107	ST32	17	18	22	17	5	21	19
357858	ST32	17	18	22	17	5	21	19
358771	ST32	17	18	22	17	5	21	19
359888	ST32	17	18	22	17	5	21	19
359893	ST32	17	18	22	17	5	21	19
359895	ST32	17	18	22	17	5	21	19
360773	ST32	17	18	22	17	5	21	19
372437	ST32	17	18	22	17	5	21	19
364258	ST32	17	18	22	17	5	21	19
364431	ST32	17	18	22	17	5	21	19
364958	ST32	17	18	22	17	5	21	19
365074	ST32	17	18	22	17	5	21	19
365080	ST32	17	18	22	17	5	21	19
365082	ST32	17	18	22	17	5	21	19
367167	ST32	17	18	22	17	5	21	19
367179	ST32	17	18	22	17	5	21	19
367432	ST32	17	18	22	17	5	21	19
368009	ST32	17	18	22	17	5	21	19
370050	ST32	17	18	22	17	5	21	19
369842	ST32	17	18	22	17	5	21	19
369843	ST32	17	18	22	17	5	21	19
369848	ST32	17	18	22	17	5	21	19
370013	ST32	17	18	22	17	5	21	19
370009	ST32	17	18	22	17	5	21	19
369992	ST32	17	18	22	17	5	21	19
372653	ST32	17	18	22	17	5	21	19
373544	ST32	17	18	22	17	5	21	19
374630	ST32	17	18	22	17	5	21	19
375117	ST32	17	18	22	17	5	21	19
378297	ST32	17	18	22	17	5	21	19
380392	ST32	17	18	22	17	5	21	19
383747	ST32	17	18	22	17	5	21	19
383454	ST32	17	18	22	17	5	21	19
390969	ST32	17	18	22	17	5	21	19
391096	ST32	17	18	22	17	5	21	19
393785	ST32	17	18	22	17	5	21	19
395328	ST32	17	18	22	17	5	21	19
395198	ST32	17	18	22	17	5	21	19
402639	ST32	17	18	22	17	5	21	19
403673	ST32	17	18	22	17	5	21	19
414096	ST32	17	18	22	17	5	21	19
414906	ST32	17	18	22	17	5	21	19
427725	ST32	17	18	22	17	5	21	19
644266	ST32	17	18	22	17	5	21	19
648367	ST32	17	18	22	17	5	21	19
654519	ST32	17	18	22	17	5	21	19
715892	ST32	17	18	22	17	5	21	19
717357	ST32	17	18	22	17	5	21	19
723754	ST32	17	18	22	17	5	21	19
727313	ST32	17	18	22	17	5	21	19
728326	ST32	17	18	22	17	5	21	19
733008	ST32	17	18	22	17	5	21	19
733427	ST32	17	18	22	17	5	21	19
735347	ST32	17	18	22	17	5	21	19
736437	ST32	17	18	22	17	5	21	19
736946	ST32	17	18	22	17	5	21	19
736972	ST32	17	18	22	17	5	21	19
736981	ST32	17	18	22	17	5	21	19
745609	ST32	17	18	22	17	5	21	19
745624	ST32	17	18	22	17	5	21	19
759282	ST32	17	18	22	17	5	21	19
799331	ST32	17	18	22	17	5	21	19
799327	ST32	17	18	22	17	5	21	19
799326	ST32	17	18	22	17	5	21	19
799320	ST32	17	18	22	17	5	21	19
799305	ST32	17	18	22	17	5	21	19
799301	ST32	17	18	22	17	5	21	19
810482	ST32	17	18	22	17	5	21	19
842768	ST32	17	18	22	17	5	21	19
851661	ST32	17	18	22	17	5	21	19
849636	ST32	17	18	22	17	5	21	19
850099	ST32	17	18	22	17	5	21	19
856025	ST32	17	18	22	17	5	21	19
863828	ST32	17	18	22	17	5	21	19
866465	ST32	17	18	22	17	5	21	19
869637	ST32	17	18	22	17	5	21	19
875581	ST32	17	18	22	17	5	21	19
908459	ST32	17	18	22	17	5	21	19
883916	ST32	17	18	22	17	5	21	19
886111	ST32	17	18	22	17	5	21	19
886864	ST32	17	18	22	17	5	21	19
889889	ST32	17	18	22	17	5	21	19
893955	ST32	17	18	22	17	5	21	19
896534	ST32	17	18	22	17	5	21	19
902457	ST32	17	18	22	17	5	21	19
904182	ST32	17	18	22	17	5	21	19
909536	ST32	17	18	22	17	5	21	19
919375	ST32	17	18	22	17	5	21	19
922181	ST32	17	18	22	17	5	21	19
922185	ST32	17	18	22	17	5	21	19
935669	ST32	17	18	22	17	5	21	19
937503	ST32	17	18	22	17	5	21	19
936765	ST32	17	18	22	17	5	21	19
945314	ST32	17	18	22	17	5	21	19
946778	ST32	17	18	22	17	5	21	19
947056	ST32	17	18	22	17	5	21	19
970343	ST32	17	18	22	17	5	21	19
0094679	ST32	17	18	22	17	5	21	19
98043	ST32	17	18	22	17	5	21	19
98455	ST32	17	18	22	17	5	21	19
130318	ST32	17	18	22	17	5	21	19
180286	ST32	17	18	22	17	5	21	19
181293	ST32	17	18	22	17	5	21	19
187383	ST32	17	18	22	17	5	21	19
187478	ST32	17	18	22	17	5	21	19
0188109	ST32	17	18	22	17	5	21	19
193787	ST32	17	18	22	17	5	21	19
213350	ST32	17	18	22	17	5	21	19
339912	ST32	17	18	22	17	5	21	19
353717	ST32	17	18	22	17	5	21	19
355327	ST32	17	18	22	17	5	21	19
356156	ST32	17	18	22	17	5	21	19
356214	ST32	17	18	22	17	5	21	19
356226	ST32	17	18	22	17	5	21	19
356669	ST32	17	18	22	17	5	21	19
357163	ST32	17	18	22	17	5	21	19
359076	ST32	17	18	22	17	5	21	19
359140	ST32	17	18	22	17	5	21	19
359923	ST32	17	18	22	17	5	21	19
369876	ST32	17	18	22	17	5	21	19
370691	ST32	17	18	22	17	5	21	19
383708	ST32	17	18	22	17	5	21	19
399894	ST32	17	18	22	17	5	21	19
484008	ST32	17	18	22	17	5	21	19
544202	ST32	17	18	22	17	5	21	19
545222	ST32	17	18	22	17	5	21	19
566941	ST32	17	18	22	17	5	21	19
634009	ST32	17	18	22	17	5	21	19
652769	ST32	17	18	22	17	5	21	19
674830	ST32	17	18	22	17	5	21	19
807954	ST32	17	18	22	17	5	21	19
808406	ST32	17	18	22	17	5	21	19
832754	ST32	17	18	22	17	5	21	19
852276	ST32	17	18	22	17	5	21	19
912118	ST32	17	18	22	17	5	21	19
913657	ST32	17	18	22	17	5	21	19
914983	ST32	17	18	22	17	5	21	19
1029436	ST32	17	18	22	17	5	21	19
1029740	ST32	17	18	22	17	5	21	19
173239	ST32	17	18	22	17	5	21	19
532850	ST32	17	18	22	17	5	21	19
526835	ST32	17	18	22	17	5	21	19
538144	ST32	17	18	22	17	5	21	19
527351	ST32	17	18	22	17	5	21	19
534429	ST32	17	18	22	17	5	21	19
570584	ST32	17	18	22	17	5	21	19
568235	ST32	17	18	22	17	5	21	19
572050	ST32	17	18	22	17	5	21	19
626281	ST32	17	18	22	17	5	21	19
416963	ST32	17	18	22	17	5	21	19
429440	ST32	17	18	22	17	5	21	19
429032	ST32	17	18	22	17	5	21	19
429054	ST32	17	18	22	17	5	21	19
429937	ST32	17	18	22	17	5	21	19
430465	ST32	17	18	22	17	5	21	19
431035	ST32	17	18	22	17	5	21	19
432481	ST32	17	18	22	17	5	21	19
436615	ST32	17	18	22	17	5	21	19
446678	ST32	17	18	22	17	5	21	19
454583	ST32	17	18	22	17	5	21	19
465562	ST32	17	18	22	17	5	21	19
463745	ST32	17	18	22	17	5	21	19
486030	ST32	17	18	22	17	5	21	19
491892	ST32	17	18	22	17	5	21	19
492771	ST32	17	18	22	17	5	21	19
493549	ST32	17	18	22	17	5	21	19
509982	ST32	17	18	22	17	5	21	19
512475	ST32	17	18	22	17	5	21	19
513045	ST32	17	18	22	17	5	21	19
521202	ST32	17	18	22	17	5	21	19
451752	ST32	17	18	22	17	5	21	19
524311	ST32	17	18	22	17	5	21	19
456774	ST32	17	18	22	17	5	21	19
531330	ST32	17	18	22	17	5	21	19
836987	ST32	17	18	22	17	5	21	19
741581	ST32	17	18	22	17	5	21	19
751466	ST32	17	18	22	17	5	21	19
751994	ST32	17	18	22	17	5	21	19
772328	ST32	17	18	22	17	5	21	19
786272	ST32	17	18	22	17	5	21	19
815917	ST32	17	18	22	17	5	21	19
813080	ST32	17	18	22	17	5	21	19
346907	ST32	17	18	22	17	5	21	19
347265	ST32	17	18	22	17	5	21	19
349952	ST32	17	18	22	17	5	21	19
350302	ST32	17	18	22	17	5	21	19
831143	ST32	17	18	22	17	5	21	19
819025	ST32	17	18	22	17	5	21	19
823100	ST32	17	18	22	17	5	21	19
824176	ST32	17	18	22	17	5	21	19
818267	ST32	17	18	22	17	5	21	19
831562	ST32	17	18	22	17	5	21	19
832942	ST32	17	18	22	17	5	21	19
833407	ST32	17	18	22	17	5	21	19
882117	ST32	17	18	22	17	5	21	19
885893	ST32	17	18	22	17	5	21	19
355437	ST32	17	18	22	17	5	21	19
306067	ST32	17	18	22	17	5	21	19
220401	ST32	17	18	22	17	5	21	19
261860	ST32	17	18	22	17	5	21	19
264607	ST32	17	18	22	17	5	21	19
283092	ST32	17	18	22	17	5	21	19
247205	ST32	17	18	22	17	5	21	19
349661	ST32	17	18	22	17	5	21	19
351190	ST32	17	18	22	17	5	21	19
348808	ST32	17	18	22	17	5	21	19
352386	ST32	17	18	22	17	5	21	19
352921	ST32	17	18	22	17	5	21	19
SRR1645903	ST32	17	18	22	17	5	21	19
YA00208946	ST32	17	18	22	17	5	21	19
1026131	ST7732	14	178	989	12	182	171	143
1026423	ST603	14	178	3	12	182	171	143
1029838	ST603	14	178	3	12	182	171	143
1649187	ST603	14	178	3	12	182	171	143
89126	ST7731	14	1042	3	12	182	171	143
89139	ST7731	14	1042	3	12	182	171	143
175773	ST603	14	178	3	12	182	171	143
178804	ST603	14	178	3	12	182	171	143
184942	ST603	14	178	3	12	182	171	143
212097	ST603	14	178	3	12	182	171	143
229069	ST603	14	178	3	12	182	171	143
249041	ST7731	14	1042	3	12	182	171	143
253218	ST603	14	178	3	12	182	171	143
281693	ST603	14	178	3	12	182	171	143
264426	ST7732	14	178	989	12	182	171	143
274823	ST603	14	178	3	12	182	171	143
302907	ST603	14	178	3	12	182	171	143
317365	ST603	14	178	3	12	182	171	143
319735	ST603	14	178	3	12	182	171	143
336559	ST603	14	178	3	12	182	171	143
348554	ST7732	14	178	989	12	182	171	143
361590	ST603	14	178	3	12	182	171	143
340098	ST7732	14	178	989	12	182	171	143
385025	ST7732	14	178	989	12	182	171	143
389869	ST603	14	178	3	12	182	171	143
624883	ST603	14	178	3	12	182	171	143
625446	ST603	14	178	3	12	182	171	143
626501	ST603	14	178	3	12	182	171	143
631354	ST603	14	178	3	12	182	171	143
647940	ST603	14	178	3	12	182	171	143
650658	ST603	14	178	3	12	182	171	143
650685	ST7731	14	1042	3	12	182	171	143
669610	ST603	14	178	3	12	182	171	143
673002	ST1823	14	178	3	12	5	171	143
687291	ST603	14	178	3	12	182	171	143
709677	ST603	14	178	3	12	182	171	143
721781	ST603	14	178	3	12	182	171	143
732286	ST603	14	178	3	12	182	171	143
735657	ST603	14	178	3	12	182	171	143
783071	ST603	14	178	3	12	182	171	143
807886	ST603	14	178	3	12	182	171	143
814525	ST7732	14	178	989	12	182	171	143
840914	ST603	14	178	3	12	182	171	143
843242	ST603	14	178	3	12	182	171	143
849383	ST603	14	178	3	12	182	171	143
856387	ST603	14	178	3	12	182	171	143
883319	ST603	14	178	3	12	182	171	143
889644	ST603	14	178	3	12	182	171	143
889656	ST603	14	178	3	12	182	171	143
892000	ST603	14	178	3	12	182	171	143
901435	ST603	14	178	3	12	182	171	143
901586	ST603	14	178	3	12	182	171	143
901594	ST603	14	178	3	12	182	171	143
929016	ST603	14	178	3	12	182	171	143
935974	ST603	14	178	3	12	182	171	143
940960	ST603	14	178	3	12	182	171	143
944275	ST603	14	178	3	12	182	171	143
946641	ST7731	14	1042	3	12	182	171	143
948735	ST603	14	178	3	12	182	171	143
949727	ST603	14	178	3	12	182	171	143
963941	ST603	14	178	3	12	182	171	143
106941	ST603	14	178	3	12	182	171	143
106946	ST603	14	178	3	12	182	171	143
106959	ST603	14	178	3	12	182	171	143
173808	ST603	14	178	3	12	182	171	143
177250	ST603	14	178	3	12	182	171	143
178801	ST603	14	178	3	12	182	171	143
179309	ST603	14	178	3	12	182	171	143
179821	ST603	14	178	3	12	182	171	143
0189645	ST603	14	178	3	12	182	171	143
195197	ST603	14	178	3	12	182	171	143
206616	ST603	14	178	3	12	182	171	143
237418	ST603	14	178	3	12	182	171	143
276412	ST603	14	178	3	12	182	171	143
309579	ST603	14	178	3	12	182	171	143
328768	ST603	14	178	3	12	182	171	143
334665	ST603	14	178	3	12	182	171	143
443419	ST603	14	178	3	12	182	171	143
454591	ST603	14	178	3	12	182	171	143
590217	ST603	14	178	3	12	182	171	143
617301	ST603	14	178	3	12	182	171	143
675308	ST603	14	178	3	12	182	171	143
721754	ST7731	14	1042	3	12	182	171	143
800784	ST603	14	178	3	12	182	171	143
898430	ST603	14	178	3	12	182	171	143
936128	ST7732	14	178	989	12	182	171	143
249043	ST7731	14	1042	3	12	182	171	143
539598	ST603	14	178	3	12	182	171	143
540632	ST603	14	178	3	12	182	171	143
545150	ST603	14	178	3	12	182	171	143
545960	ST603	14	178	3	12	182	171	143
545974	ST603	14	178	3	12	182	171	143
527354	ST603	14	178	3	12	182	171	143
536525	ST603	14	178	3	12	182	171	143
555388	ST603	14	178	3	12	182	171	143
567883	ST603	14	178	3	12	182	171	143
615028	ST603	14	178	3	12	182	171	143
608010	ST603	14	178	3	12	182	171	143
624600	ST603	14	178	3	12	182	171	143
422853	ST603	14	178	3	12	182	171	143
422149	ST603	14	178	3	12	182	171	143
445505	ST603	14	178	3	12	182	171	143
454468	ST7731	14	1042	3	12	182	171	143
462110	ST7732	14	178	989	12	182	171	143
466174	ST603	14	178	3	12	182	171	143
517068	ST603	14	178	3	12	182	171	143
517211	ST7732	14	178	989	12	182	171	143
517218	ST7732	14	178	989	12	182	171	143
455843	ST1823	14	178	3	12	5	171	143
835712	ST603	14	178	3	12	182	171	143
840089	ST603	14	178	3	12	182	171	143
746435	ST603	14	178	3	12	182	171	143
748114	ST603	14	178	3	12	182	171	143
772497	ST603	14	178	3	12	182	171	143
785275	ST603	14	178	3	12	182	171	143
815920	ST603	14	178	3	12	182	171	143
803805	ST603	14	178	3	12	182	171	143
348553	ST7732	14	178	989	12	182	171	143
831373	ST603	14	178	3	12	182	171	143
826246	ST603	14	178	3	12	182	171	143
816851	ST603	14	178	3	12	182	171	143
833000	ST603	14	178	3	12	182	171	143
836703	ST603	14	178	3	12	182	171	143
835708	ST7732	14	178	989	12	182	171	143

## Sheet: c
ID	Salmonella phage SW9	Salmonella phage SEN1	Myoviridae sp.	Siphoviridae sp.	Salmonella phage S9-5	Salmonella phage SW-37	Salmonella phage FSLSP004	Escherichia phage ESSI2_ev239	Salmonella phage ST64B	Bacteriophage sp. isolate ctS1I1	Salmonella virus L cII-101	Escherichia phage pro483	Untypeable
258650	no	no	yes	no	no	no	no	no	no	no	no	no	no
364431	no	no	no	no	no	no	no	no	no	no	no	no	yes
373544	no	no	yes	no	no	no	no	no	no	no	no	no	no
427725	no	no	no	yes	no	no	no	no	no	no	no	no	no
0094679	no	no	no	yes	no	no	no	no	no	no	no	no	no
173239	no	no	yes	no	no	no	no	no	no	no	no	no	no
98043	no	no	no	no	no	yes	no	no	no	no	no	no	no
208764	no	no	yes	no	no	no	no	no	no	no	no	no	no
356226	no	no	no	no	no	no	no	no	no	no	no	no	yes
648367	no	no	no	no	no	no	yes	no	no	no	no	no	no
759282	no	no	no	no	no	no	no	no	no	no	no	no	yes
808406	no	no	yes	no	no	no	no	no	no	no	no	no	no
799301	no	no	no	no	no	no	no	yes	no	no	no	no	no
130318	no	no	no	yes	no	no	no	no	no	no	no	no	no
180286	no	no	yes	no	no	no	no	no	no	no	no	no	no
1029886	no	no	no	yes	no	no	no	no	no	no	no	no	no
526835	no	no	no	no	no	no	no	no	no	no	no	no	yes
626281	no	no	no	no	no	no	no	no	no	no	no	no	yes
429440	no	no	no	no	no	no	no	no	no	no	no	no	yes
431035	no	no	no	no	no	yes	no	no	no	no	no	no	no
484008	no	no	no	no	no	no	no	no	yes	no	no	no	no
842768	no	no	yes	no	no	no	no	no	no	no	no	no	no
856025	no	no	yes	no	no	no	no	no	no	no	no	no	no
863828	no	no	no	no	no	no	no	no	no	yes	no	no	no
875581	no	no	no	no	no	yes	no	no	no	no	no	no	no
970343	no	no	yes	no	no	no	no	no	no	no	no	no	no
912118	no	no	yes	no	no	no	no	no	no	no	no	no	no
913657	no	no	no	no	no	no	no	no	no	no	yes	no	no
922181	no	no	no	yes	no	no	no	no	no	no	no	no	no
936765	no	no	no	no	no	yes	no	no	no	no	no	no	no
810482	no	no	no	no	no	no	no	no	no	no	no	no	yes
717357	no	no	no	no	no	no	no	no	no	no	no	yes	no
733427	no	yes	no	no	no	no	no	no	no	no	no	no	no
736981	no	no	no	no	no	no	no	no	no	no	no	no	yes
736437	no	no	yes	no	no	no	no	no	no	no	no	no	no
736972	no	no	yes	no	no	no	no	no	no	no	no	no	no
741581	no	no	yes	no	no	no	no	no	no	no	no	no	no
751466	no	no	yes	no	no	no	no	no	no	no	no	no	no
786272	no	no	yes	no	no	no	no	no	no	no	no	no	no
831562	no	no	yes	no	no	no	no	no	no	no	no	no	no
882117	no	no	no	no	no	no	no	no	no	no	no	no	yes
885893	no	no	yes	no	no	no	no	no	no	no	no	no	no
355327	no	no	no	no	no	no	no	no	no	no	no	no	yes
356669	no	no	no	no	no	no	no	no	no	no	no	no	yes
220401	no	no	no	yes	no	no	no	no	no	no	no	no	no
YA00208946	no	no	no	no	no	no	no	no	no	no	no	no	yes
229069	yes	no	no	no	no	no	no	no	no	no	no	no	no
348554	no	yes	no	no	no	no	no	no	no	no	no	no	no
249041	no	yes	no	no	no	no	no	no	no	no	no	no	no
264426	no	no	yes	no	no	no	no	no	no	no	no	no	no
274823	no	no	yes	no	no	no	no	no	no	no	no	no	no
319735	no	yes	no	no	no	no	no	no	no	no	no	no	no
1649187	no	yes	no	no	no	no	no	no	no	no	no	no	no
1026131	no	yes	no	no	no	no	no	no	no	no	no	no	no
1026423	no	no	no	no	no	no	no	no	no	no	no	no	yes
89126	no	yes	no	no	no	no	no	no	no	no	no	no	no
89139	no	yes	no	no	no	no	no	no	no	no	no	no	no
389869	no	no	yes	no	yes	no	no	no	no	no	no	no	no
385025	no	yes	no	no	no	no	no	no	no	no	no	no	no
302907	no	yes	no	no	no	no	no	no	no	no	no	no	no
249043	no	no	no	no	no	no	no	no	no	no	no	no	yes
195197	no	no	yes	no	no	no	no	no	no	no	no	no	no
173808	no	no	yes	no	no	no	no	no	no	no	no	no	no
206616	no	no	yes	no	no	no	no	no	no	no	no	no	no
328768	no	no	no	no	no	no	no	no	no	no	no	no	yes
212097	no	no	yes	no	no	no	no	no	no	no	no	no	no
963941	no	no	no	no	no	no	no	no	no	no	no	no	2
626501	no	no	yes	no	no	no	no	no	no	no	no	no	no
625446	no	yes	no	no	no	no	no	no	no	no	no	no	no
675308	no	no	no	no	no	no	no	no	no	no	no	no	yes
669610	no	no	no	no	no	no	no	no	no	no	no	no	yes
650685	no	no	no	no	no	no	no	no	no	no	no	no	yes
650658	no	no	no	no	no	no	no	no	no	no	no	no	yes
647940	no	no	yes	no	no	no	no	no	no	no	no	no	no
807886	no	no	no	no	no	no	no	no	no	no	no	no	yes
800784	no	no	no	no	no	no	no	no	no	no	no	no	yes
281693	no	no	yes	no	no	no	no	no	no	no	no	no	no
179821	no	no	yes	no	no	no	no	no	no	no	no	no	no
184942	no	no	yes	no	no	no	no	no	no	no	no	no	no
175773	no	no	yes	no	no	no	no	no	no	no	no	no	no
177250	no	no	yes	no	no	no	no	no	no	no	no	no	no
178801	no	no	no	no	no	no	no	no	no	no	no	no	yes
179309	no	yes	no	no	no	no	no	no	no	no	no	no	no
178804	yes	no	no	no	no	no	no	no	no	no	no	no	yes
1029838	no	no	yes	no	no	no	no	no	no	no	no	no	no
106959	no	no	yes	no	no	no	no	no	no	no	no	no	no
106946	no	no	yes	no	no	no	no	no	no	no	no	no	no
106941	no	no	yes	no	no	no	no	no	no	no	no	no	no
361590	no	no	no	no	no	no	no	no	no	no	no	no	2
340098	yes	no	no	no	no	no	no	no	no	no	no	no	no
539598	no	no	no	no	no	no	no	no	no	no	no	no	yes
545960	no	no	yes	no	no	no	no	no	no	no	no	no	no
545974	no	no	yes	no	no	no	no	no	no	no	no	no	no
527354	no	yes	no	no	no	no	no	no	no	no	no	no	no
536525	no	no	no	no	no	no	no	no	no	no	no	no	yes
590217	no	yes	no	no	no	no	no	no	no	no	no	no	no
567883	no	no	yes	no	no	no	no	no	no	no	no	no	no
615028	yes	no	no	no	no	no	no	no	no	no	no	no	no
608010	no	yes	no	no	no	no	no	no	no	no	no	no	no
617301	no	no	yes	no	no	no	no	no	no	no	no	no	no
422853	no	no	no	no	no	no	no	no	no	no	no	no	yes
422149	no	yes	no	no	no	no	no	no	no	no	no	no	no
454591	no	no	yes	no	no	no	no	no	no	no	no	no	no
454468	no	no	no	no	no	no	no	no	no	no	no	no	yes
462110	no	no	yes	no	no	no	no	no	no	no	no	no	no
517211	yes	no	no	no	no	no	no	no	no	no	no	no	no
517218	no	no	yes	no	no	no	no	no	no	no	no	no	no
835712	no	no	no	no	no	no	no	no	no	no	no	no	yes
843242	no	yes	no	no	no	no	no	no	no	no	no	no	no
849383	no	yes	no	no	no	no	no	no	no	no	no	no	no
856387	no	yes	no	no	no	no	no	no	no	no	no	no	no
883319	no	no	no	no	no	no	no	no	no	no	no	no	yes
889644	no	no	yes	no	no	no	no	no	no	no	no	no	no
889656	no	yes	no	no	no	no	no	no	no	no	no	no	no
898430	no	no	yes	no	no	no	no	no	no	no	no	no	no
901435	no	no	no	no	no	no	no	no	no	no	no	no	yes
901594	no	no	yes	no	no	no	no	no	no	no	no	no	no
929016	no	no	no	no	no	no	no	no	no	no	no	no	yes
935974	no	yes	no	no	no	no	no	no	no	no	no	no	no
936128	yes	no	no	no	no	no	no	no	no	no	no	no	no
946641	no	yes	no	no	no	no	no	no	no	no	no	no	no
721754	no	yes	no	no	no	no	no	no	no	no	no	no	no
721781	yes	no	no	no	no	no	no	no	no	no	no	no	no
746435	no	no	yes	no	no	no	no	no	no	no	no	no	no
748114	no	yes	no	no	no	no	no	no	no	no	no	no	no
772497	no	no	no	no	no	no	no	no	no	no	no	no	yes
785275	no	yes	no	no	no	no	no	no	no	no	no	no	yes
815920	no	no	no	no	no	no	no	no	no	no	no	no	yes
803805	no	no	yes	no	no	no	no	no	no	no	no	no	no
348553	no	no	no	no	no	no	no	no	no	no	no	no	yes
826246	yes	no	no	no	no	no	no	no	no	no	no	no	no
833000	yes	no	no	no	no	no	no	no	no	no	no	no	no
836703	no	yes	no	no	no	no	no	no	no	no	no	no	no
835708	no	yes	no	no	no	no	no	no	no	no	no	no	no
309579	no	no	yes	no	no	no	no	no	no	no	no	no	no
334665	no	yes	no	no	no	no	no	no	no	no	no	no	no
237418	no	no	yes	no	no	no	no	no	no	no	no	no	no
1647567	no	no	no	no	no	no	no	no	no	no	no	no	no
1647591	no	no	no	no	no	no	no	no	no	no	no	no	no
1647680	no	no	no	no	no	no	no	no	no	no	no	no	no
1650330	no	no	no	no	no	no	no	no	no	no	no	no	no
97912	no	no	no	no	no	no	no	no	no	no	no	no	no
107298	no	no	no	no	no	no	no	no	no	no	no	no	no
193292	no	no	no	no	no	no	no	no	no	no	no	no	no
248870	no	no	no	no	no	no	no	no	no	no	no	no	no
257410	no	no	no	no	no	no	no	no	no	no	no	no	no
278316	no	no	no	no	no	no	no	no	no	no	no	no	no
301853	no	no	no	no	no	no	no	no	no	no	no	no	no
303632	no	no	no	no	no	no	no	no	no	no	no	no	no
306459	no	no	no	no	no	no	no	no	no	no	no	no	no
317423	no	no	no	no	no	no	no	no	no	no	no	no	no
317517	no	no	no	no	no	no	no	no	no	no	no	no	no
318377	no	no	no	no	no	no	no	no	no	no	no	no	no
319546	no	no	no	no	no	no	no	no	no	no	no	no	no
319752	no	no	no	no	no	no	no	no	no	no	no	no	no
320937	no	no	no	no	no	no	no	no	no	no	no	no	no
325968	no	no	no	no	no	no	no	no	no	no	no	no	no
326047	no	no	no	no	no	no	no	no	no	no	no	no	no
326643	no	no	no	no	no	no	no	no	no	no	no	no	no
328822	no	no	no	no	no	no	no	no	no	no	no	no	no
330927	no	no	no	no	no	no	no	no	no	no	no	no	no
333468	no	no	no	no	no	no	no	no	no	no	no	no	no
333624	no	no	no	no	no	no	no	no	no	no	no	no	no
335837	no	no	no	no	no	no	no	no	no	no	no	no	no
336712	no	no	no	no	no	no	no	no	no	no	no	no	no
336882	no	no	no	no	no	no	no	no	no	no	no	no	no
340615	no	no	no	no	no	no	no	no	no	no	no	no	no
344046	no	no	no	no	no	no	no	no	no	no	no	no	no
344346	no	no	no	no	no	no	no	no	no	no	no	no	no
347239	no	no	no	no	no	no	no	no	no	no	no	no	no
359926	no	no	no	no	no	no	no	no	no	no	no	no	no
352546	no	no	no	no	no	no	no	no	no	no	no	no	no
352581	no	no	no	no	no	no	no	no	no	no	no	no	no
352894	no	no	no	no	no	no	no	no	no	no	no	no	no
352913	no	no	no	no	no	no	no	no	no	no	no	no	no
352916	no	no	no	no	no	no	no	no	no	no	no	no	no
352935	no	no	no	no	no	no	no	no	no	no	no	no	no
353641	no	no	no	no	no	no	no	no	no	no	no	no	no
354514	no	no	no	no	no	no	no	no	no	no	no	no	no
355019	no	no	no	no	no	no	no	no	no	no	no	no	no
355021	no	no	no	no	no	no	no	no	no	no	no	no	no
355027	no	no	no	no	no	no	no	no	no	no	no	no	no
355040	no	no	no	no	no	no	no	no	no	no	no	no	no
355024	no	no	no	no	no	no	no	no	no	no	no	no	no
355037	no	no	no	no	no	no	no	no	no	no	no	no	no
355346	no	no	no	no	no	no	no	no	no	no	no	no	no
356680	no	no	no	no	no	no	no	no	no	no	no	no	no
357107	no	no	no	no	no	no	no	no	no	no	no	no	no
357858	no	no	no	no	no	no	no	no	no	no	no	no	no
358771	no	no	no	no	no	no	no	no	no	no	no	no	no
359888	no	no	no	no	no	no	no	no	no	no	no	no	no
359893	no	no	no	no	no	no	no	no	no	no	no	no	no
359895	no	no	no	no	no	no	no	no	no	no	no	no	no
360773	no	no	no	no	no	no	no	no	no	no	no	no	no
372437	no	no	no	no	no	no	no	no	no	no	no	no	no
364258	no	no	no	no	no	no	no	no	no	no	no	no	no
364958	no	no	no	no	no	no	no	no	no	no	no	no	no
365074	no	no	no	no	no	no	no	no	no	no	no	no	no
365080	no	no	no	no	no	no	no	no	no	no	no	no	no
365082	no	no	no	no	no	no	no	no	no	no	no	no	no
367167	no	no	no	no	no	no	no	no	no	no	no	no	no
367179	no	no	no	no	no	no	no	no	no	no	no	no	no
367432	no	no	no	no	no	no	no	no	no	no	no	no	no
368009	no	no	no	no	no	no	no	no	no	no	no	no	no
370050	no	no	no	no	no	no	no	no	no	no	no	no	no
369842	no	no	no	no	no	no	no	no	no	no	no	no	no
369843	no	no	no	no	no	no	no	no	no	no	no	no	no
369848	no	no	no	no	no	no	no	no	no	no	no	no	no
370013	no	no	no	no	no	no	no	no	no	no	no	no	no
370009	no	no	no	no	no	no	no	no	no	no	no	no	no
369992	no	no	no	no	no	no	no	no	no	no	no	no	no
372653	no	no	no	no	no	no	no	no	no	no	no	no	no
374630	no	no	no	no	no	no	no	no	no	no	no	no	no
375117	no	no	no	no	no	no	no	no	no	no	no	no	no
378297	no	no	no	no	no	no	no	no	no	no	no	no	no
380392	no	no	no	no	no	no	no	no	no	no	no	no	no
383747	no	no	no	no	no	no	no	no	no	no	no	no	no
383454	no	no	no	no	no	no	no	no	no	no	no	no	no
390969	no	no	no	no	no	no	no	no	no	no	no	no	no
391096	no	no	no	no	no	no	no	no	no	no	no	no	no
393785	no	no	no	no	no	no	no	no	no	no	no	no	no
395328	no	no	no	no	no	no	no	no	no	no	no	no	no
395198	no	no	no	no	no	no	no	no	no	no	no	no	no
402639	no	no	no	no	no	no	no	no	no	no	no	no	no
403673	no	no	no	no	no	no	no	no	no	no	no	no	no
414096	no	no	no	no	no	no	no	no	no	no	no	no	no
414906	no	no	no	no	no	no	no	no	no	no	no	no	no
644266	no	no	no	no	no	no	no	no	no	no	no	no	no
654519	no	no	no	no	no	no	no	no	no	no	no	no	no
715892	no	no	no	no	no	no	no	no	no	no	no	no	no
723754	no	no	no	no	no	no	no	no	no	no	no	no	no
727313	no	no	no	no	no	no	no	no	no	no	no	no	no
728326	no	no	no	no	no	no	no	no	no	no	no	no	no
733008	no	no	no	no	no	no	no	no	no	no	no	no	no
735347	no	no	no	no	no	no	no	no	no	no	no	no	no
736946	no	no	no	no	no	no	no	no	no	no	no	no	no
745609	no	no	no	no	no	no	no	no	no	no	no	no	no
745624	no	no	no	no	no	no	no	no	no	no	no	no	no
799331	no	no	no	no	no	no	no	no	no	no	no	no	no
799327	no	no	no	no	no	no	no	no	no	no	no	no	no
799326	no	no	no	no	no	no	no	no	no	no	no	no	no
799320	no	no	no	no	no	no	no	no	no	no	no	no	no
799305	no	no	no	no	no	no	no	no	no	no	no	no	no
851661	no	no	no	no	no	no	no	no	no	no	no	no	no
849636	no	no	no	no	no	no	no	no	no	no	no	no	no
850099	no	no	no	no	no	no	no	no	no	no	no	no	no
866465	no	no	no	no	no	no	no	no	no	no	no	no	no
869637	no	no	no	no	no	no	no	no	no	no	no	no	no
908459	no	no	no	no	no	no	no	no	no	no	no	no	no
883916	no	no	no	no	no	no	no	no	no	no	no	no	no
886111	no	no	no	no	no	no	no	no	no	no	no	no	no
886864	no	no	no	no	no	no	no	no	no	no	no	no	no
889889	no	no	no	no	no	no	no	no	no	no	no	no	no
893955	no	no	no	no	no	no	no	no	no	no	no	no	no
896534	no	no	no	no	no	no	no	no	no	no	no	no	no
902457	no	no	no	no	no	no	no	no	no	no	no	no	no
904182	no	no	no	no	no	no	no	no	no	no	no	no	no
909536	no	no	no	no	no	no	no	no	no	no	no	no	no
919375	no	no	no	no	no	no	no	no	no	no	no	no	no
922185	no	no	no	no	no	no	no	no	no	no	no	no	no
935669	no	no	no	no	no	no	no	no	no	no	no	no	no
937503	no	no	no	no	no	no	no	no	no	no	no	no	no
945314	no	no	no	no	no	no	no	no	no	no	no	no	no
946778	no	no	no	no	no	no	no	no	no	no	no	no	no
947056	no	no	no	no	no	no	no	no	no	no	no	no	no
98455	no	no	no	no	no	no	no	no	no	no	no	no	no
181293	no	no	no	no	no	no	no	no	no	no	no	no	no
187383	no	no	no	no	no	no	no	no	no	no	no	no	no
187478	no	no	no	no	no	no	no	no	no	no	no	no	no
0188109	no	no	no	no	no	no	no	no	no	no	no	no	no
193787	no	no	no	no	no	no	no	no	no	no	no	no	no
213350	no	no	no	no	no	no	no	no	no	no	no	no	no
339912	no	no	no	no	no	no	no	no	no	no	no	no	no
353717	no	no	no	no	no	no	no	no	no	no	no	no	no
356156	no	no	no	no	no	no	no	no	no	no	no	no	no
356214	no	no	no	no	no	no	no	no	no	no	no	no	no
357163	no	no	no	no	no	no	no	no	no	no	no	no	no
359076	no	no	no	no	no	no	no	no	no	no	no	no	no
359140	no	no	no	no	no	no	no	no	no	no	no	no	no
359923	no	no	no	no	no	no	no	no	no	no	no	no	no
369876	no	no	no	no	no	no	no	no	no	no	no	no	no
370691	no	no	no	no	no	no	no	no	no	no	no	no	no
383708	no	no	no	no	no	no	no	no	no	no	no	no	no
399894	no	no	no	no	no	no	no	no	no	no	no	no	no
544202	no	no	no	no	no	no	no	no	no	no	no	no	no
545222	no	no	no	no	no	no	no	no	no	no	no	no	no
566941	no	no	no	no	no	no	no	no	no	no	no	no	no
634009	no	no	no	no	no	no	no	no	no	no	no	no	no
652769	no	no	no	no	no	no	no	no	no	no	no	no	no
674830	no	no	no	no	no	no	no	no	no	no	no	no	no
807954	no	no	no	no	no	no	no	no	no	no	no	no	no
832754	no	no	no	no	no	no	no	no	no	no	no	no	no
852276	no	no	no	no	no	no	no	no	no	no	no	no	no
914983	no	no	no	no	no	no	no	no	no	no	no	no	no
1029436	no	no	no	no	no	no	no	no	no	no	no	no	no
1029740	no	no	no	no	no	no	no	no	no	no	no	no	no
532850	no	no	no	no	no	no	no	no	no	no	no	no	no
538144	no	no	no	no	no	no	no	no	no	no	no	no	no
527351	no	no	no	no	no	no	no	no	no	no	no	no	no
534429	no	no	no	no	no	no	no	no	no	no	no	no	no
570584	no	no	no	no	no	no	no	no	no	no	no	no	no
568235	no	no	no	no	no	no	no	no	no	no	no	no	no
572050	no	no	no	no	no	no	no	no	no	no	no	no	no
416963	no	no	no	no	no	no	no	no	no	no	no	no	no
429032	no	no	no	no	no	no	no	no	no	no	no	no	no
429054	no	no	no	no	no	no	no	no	no	no	no	no	no
429937	no	no	no	no	no	no	no	no	no	no	no	no	no
430465	no	no	no	no	no	no	no	no	no	no	no	no	no
432481	no	no	no	no	no	no	no	no	no	no	no	no	no
436615	no	no	no	no	no	no	no	no	no	no	no	no	no
446678	no	no	no	no	no	no	no	no	no	no	no	no	no
454583	no	no	no	no	no	no	no	no	no	no	no	no	no
465562	no	no	no	no	no	no	no	no	no	no	no	no	no
463745	no	no	no	no	no	no	no	no	no	no	no	no	no
486030	no	no	no	no	no	no	no	no	no	no	no	no	no
491892	no	no	no	no	no	no	no	no	no	no	no	no	no
492771	no	no	no	no	no	no	no	no	no	no	no	no	no
493549	no	no	no	no	no	no	no	no	no	no	no	no	no
509982	no	no	no	no	no	no	no	no	no	no	no	no	no
512475	no	no	no	no	no	no	no	no	no	no	no	no	no
513045	no	no	no	no	no	no	no	no	no	no	no	no	no
521202	no	no	no	no	no	no	no	no	no	no	no	no	no
451752	no	no	no	no	no	no	no	no	no	no	no	no	no
524311	no	no	no	no	no	no	no	no	no	no	no	no	no
456774	no	no	no	no	no	no	no	no	no	no	no	no	no
531330	no	no	no	no	no	no	no	no	no	no	no	no	no
836987	no	no	no	no	no	no	no	no	no	no	no	no	no
751994	no	no	no	no	no	no	no	no	no	no	no	no	no
772328	no	no	no	no	no	no	no	no	no	no	no	no	no
815917	no	no	no	no	no	no	no	no	no	no	no	no	no
813080	no	no	no	no	no	no	no	no	no	no	no	no	no
346907	no	no	no	no	no	no	no	no	no	no	no	no	no
347265	no	no	no	no	no	no	no	no	no	no	no	no	no
349952	no	no	no	no	no	no	no	no	no	no	no	no	no
350302	no	no	no	no	no	no	no	no	no	no	no	no	no
831143	no	no	no	no	no	no	no	no	no	no	no	no	no
819025	no	no	no	no	no	no	no	no	no	no	no	no	no
823100	no	no	no	no	no	no	no	no	no	no	no	no	no
824176	no	no	no	no	no	no	no	no	no	no	no	no	no
818267	no	no	no	no	no	no	no	no	no	no	no	no	no
832942	no	no	no	no	no	no	no	no	no	no	no	no	no
833407	no	no	no	no	no	no	no	no	no	no	no	no	no
355437	no	no	no	no	no	no	no	no	no	no	no	no	no
306067	no	no	no	no	no	no	no	no	no	no	no	no	no
261860	no	no	no	no	no	no	no	no	no	no	no	no	no
264607	no	no	no	no	no	no	no	no	no	no	no	no	no
283092	no	no	no	no	no	no	no	no	no	no	no	no	no
247205	no	no	no	no	no	no	no	no	no	no	no	no	no
349661	no	no	no	no	no	no	no	no	no	no	no	no	no
351190	no	no	no	no	no	no	no	no	no	no	no	no	no
348808	no	no	no	no	no	no	no	no	no	no	no	no	no
352386	no	no	no	no	no	no	no	no	no	no	no	no	no
352921	no	no	no	no	no	no	no	no	no	no	no	no	no
SRR1645903	no	no	no	no	no	no	no	no	no	no	no	no	no
253218	no	no	no	no	no	no	no	no	no	no	no	no	no
317365	no	no	no	no	no	no	no	no	no	no	no	no	no
336559	no	no	no	no	no	no	no	no	no	no	no	no	no
624883	no	no	no	no	no	no	no	no	no	no	no	no	no
631354	no	no	no	no	no	no	no	no	no	no	no	no	no
673002	no	no	no	no	no	no	no	no	no	no	no	no	no
687291	no	no	no	no	no	no	no	no	no	no	no	no	no
709677	no	no	no	no	no	no	no	no	no	no	no	no	no
732286	no	no	no	no	no	no	no	no	no	no	no	no	no
735657	no	no	no	no	no	no	no	no	no	no	no	no	no
783071	no	no	no	no	no	no	no	no	no	no	no	no	no
814525	no	no	no	no	no	no	no	no	no	no	no	no	no
840914	no	no	no	no	no	no	no	no	no	no	no	no	no
892000	no	no	no	no	no	no	no	no	no	no	no	no	no
901586	no	no	no	no	no	no	no	no	no	no	no	no	no
940960	no	no	no	no	no	no	no	no	no	no	no	no	no
944275	no	no	no	no	no	no	no	no	no	no	no	no	no
948735	no	no	no	no	no	no	no	no	no	no	no	no	no
949727	no	no	no	no	no	no	no	no	no	no	no	no	no
0189645	no	no	no	no	no	no	no	no	no	no	no	no	no
276412	no	no	no	no	no	no	no	no	no	no	no	no	no
443419	no	no	no	no	no	no	no	no	no	no	no	no	no
540632	no	no	no	no	no	no	no	no	no	no	no	no	no
545150	no	no	no	no	no	no	no	no	no	no	no	no	no
555388	no	no	no	no	no	no	no	no	no	no	no	no	no
624600	no	no	no	no	no	no	no	no	no	no	no	no	no
445505	no	no	no	no	no	no	no	no	no	no	no	no	no
466174	no	no	no	no	no	no	no	no	no	no	no	no	no
517068	no	no	no	no	no	no	no	no	no	no	no	no	no
455843	no	no	no	no	no	no	no	no	no	no	no	no	no
840089	no	no	no	no	no	no	no	no	no	no	no	no	no
831373	no	no	no	no	no	no	no	no	no	no	no	no	no
816851	no	no	no	no	no	no	no	no	no	no	no	no	no

## Sheet: d
ID	aac(3)-IIa	aadA1	aadA2	aadA5	strA	strB	blaCMY-2	blaCTX-M-15	blaCTX-M-14	blaTEM-1b	catpC194	cmlA1	floR2	sul1	sul2	sul3	dfrA17	dfrA1	dfrA12	dfrA14	fosA-14	mef(B)	mph(A)	oqxA	oqxB	tet(A)
1647567	no	no	no	no	no	no	no	no	no	no	no	no	no	no	no	no	no	no	no	no	no	no	no	no	no	no
1647591	no	no	no	no	no	no	no	no	no	no	no	no	no	no	no	no	no	no	no	no	no	no	no	no	no	no
1029886	no	no	no	no	no	no	no	no	no	no	no	no	no	no	no	no	no	no	no	no	no	no	no	no	no	no
1647680	no	no	no	no	no	no	no	no	no	no	no	no	no	no	no	no	no	no	no	no	no	no	no	no	no	no
1650330	no	no	no	no	yes	yes	no	no	no	no	no	no	no	no	yes	no	no	no	no	no	no	no	no	no	no	yes
97912	no	no	no	no	no	no	no	no	no	no	no	no	no	no	no	no	no	no	no	no	no	no	no	no	no	no
107298	no	no	no	no	no	no	no	no	no	no	no	no	no	no	no	no	no	no	no	no	no	no	no	no	no	no
193292	no	no	no	no	no	no	no	no	no	no	no	no	no	no	no	no	no	no	no	no	no	no	no	no	no	no
208764	no	no	no	no	no	no	no	no	no	no	no	no	no	no	no	no	no	no	no	no	no	no	no	no	no	no
248870	no	no	no	no	no	no	no	no	no	no	no	no	no	no	no	no	no	no	no	no	no	no	no	no	no	no
257410	no	no	no	no	no	no	no	no	no	yes	no	no	no	no	yes	no	no	yes	no	no	no	no	no	no	no	yes
258650	no	no	no	no	yes	yes	no	no	no	no	no	no	yes	no	yes	no	no	no	no	no	no	no	no	no	no	yes
278316	no	no	no	no	no	no	no	no	no	no	no	no	no	no	no	no	no	no	no	no	no	no	no	no	no	no
301853	no	no	no	no	no	no	no	no	no	no	no	no	no	no	no	no	no	no	no	no	no	no	no	no	no	no
303632	no	no	no	no	yes	yes	no	no	no	no	no	no	yes	no	yes	no	no	no	no	no	no	no	no	no	no	yes
306459	no	no	no	no	yes	no	no	no	no	no	no	no	no	no	yes	no	no	no	no	no	no	no	no	no	no	no
317423	no	no	no	no	yes	yes	no	no	no	no	no	no	yes	no	yes	no	no	no	no	no	no	no	no	no	no	yes
317517	no	no	no	no	yes	yes	no	no	no	no	no	no	yes	no	yes	no	no	no	no	no	no	no	no	no	no	yes
318377	no	no	no	no	no	no	no	no	no	no	no	no	no	no	no	no	no	no	no	no	no	no	no	no	no	no
319546	no	no	no	no	yes	yes	no	no	no	no	no	no	no	no	yes	no	no	no	no	no	no	no	no	no	no	yes
319752	no	no	no	no	no	no	no	no	no	no	no	no	no	no	no	no	no	no	no	no	no	no	no	no	no	no
320937	no	no	no	no	no	no	no	no	no	no	no	no	no	no	no	no	no	no	no	no	no	no	no	no	no	no
325968	no	no	no	no	no	no	no	no	no	no	no	no	no	no	no	no	no	no	no	no	no	no	no	no	no	no
326047	no	no	no	no	yes	yes	no	no	no	no	no	no	no	no	yes	no	no	no	no	no	no	no	no	no	no	yes
326643	no	no	no	no	no	no	no	no	no	no	no	no	no	no	no	no	no	no	no	no	no	no	no	no	no	no
328822	no	no	no	no	no	no	no	no	no	no	no	no	no	no	no	no	no	no	no	no	no	no	no	no	no	no
330927	no	no	no	no	no	no	no	no	no	no	no	no	no	no	no	no	no	no	no	no	no	no	no	no	no	no
333468	no	no	no	no	no	no	no	no	no	no	no	no	no	no	no	no	no	no	no	no	no	no	no	no	no	no
333624	no	no	no	no	no	no	no	no	no	no	no	no	no	no	no	no	no	no	no	no	no	no	no	no	no	no
335837	no	no	no	no	no	no	no	no	no	no	no	no	no	no	no	no	no	no	no	no	no	no	no	no	no	no
336712	no	no	no	no	no	no	no	no	no	no	no	no	no	no	no	no	no	no	no	no	no	no	no	no	no	no
336882	no	no	no	no	no	no	no	no	no	no	no	no	no	no	no	no	no	no	no	no	no	no	no	no	no	no
340615	no	no	no	no	no	no	no	no	no	no	no	no	no	no	no	no	no	no	no	no	no	no	no	no	no	no
344046	no	no	no	no	no	no	no	no	no	no	no	no	no	no	no	no	no	no	no	no	no	no	no	no	no	no
344346	no	no	no	no	no	no	no	no	no	no	no	no	no	no	no	no	no	no	no	no	no	no	no	no	no	no
347239	no	no	no	no	no	no	no	no	no	no	no	no	no	no	no	no	no	no	no	no	no	no	no	no	no	no
359926	no	no	no	no	no	no	no	no	no	no	no	no	no	no	no	no	no	no	no	no	no	no	no	no	no	no
352546	no	no	no	no	no	no	no	no	no	no	no	no	no	no	no	no	no	no	no	no	no	no	no	no	no	no
352581	no	no	no	no	no	no	no	no	no	no	no	no	no	no	no	no	no	no	no	no	no	no	no	no	no	no
352894	no	no	no	no	no	no	no	no	no	no	no	no	no	no	no	no	no	no	no	no	no	no	no	no	no	no
352913	no	no	no	no	no	no	no	no	no	no	no	no	no	no	no	no	no	no	no	no	no	no	no	no	no	no
352916	no	no	no	no	no	no	no	no	no	no	no	no	no	no	no	no	no	no	no	no	no	no	no	no	no	no
352935	no	no	no	no	no	no	no	no	no	no	no	no	no	no	no	no	no	no	no	no	no	no	no	no	no	no
353641	no	no	no	no	no	no	no	no	no	no	no	no	no	no	no	no	no	no	no	no	no	no	no	no	no	no
354514	no	no	no	no	no	no	no	no	no	no	no	no	no	no	no	no	no	no	no	no	no	no	no	no	no	no
355019	no	no	no	no	no	no	no	no	no	no	no	no	no	no	no	no	no	no	no	no	no	no	no	no	no	no
355021	no	no	no	no	no	no	no	no	no	no	no	no	no	no	no	no	no	no	no	no	no	no	no	no	no	no
355027	no	no	no	no	no	no	no	no	no	no	no	no	no	no	no	no	no	no	no	no	no	no	no	no	no	no
355040	no	no	no	no	no	no	no	no	no	no	no	no	no	no	no	no	no	no	no	no	no	no	no	no	no	no
355024	no	no	no	no	no	no	no	no	no	no	no	no	no	no	no	no	no	no	no	no	no	no	no	no	no	no
355037	no	no	no	no	no	no	no	no	no	no	no	no	no	no	no	no	no	no	no	no	no	no	no	no	no	no
355346	no	no	no	no	yes	yes	no	no	no	no	no	no	yes	no	yes	no	no	no	no	no	no	no	no	no	no	yes
356680	no	no	no	no	no	no	no	no	no	no	no	no	no	no	no	no	no	no	no	no	no	no	no	no	no	no
357107	no	no	no	no	no	no	no	no	no	no	no	no	no	no	no	no	no	no	no	no	no	no	no	no	no	no
357858	no	no	no	no	no	no	no	no	no	no	no	no	no	no	no	no	no	no	no	no	no	no	no	no	no	no
358771	no	no	no	no	no	no	no	no	no	no	no	no	no	no	no	no	no	no	no	no	no	no	no	no	no	no
359888	no	no	no	no	no	no	no	no	no	no	no	no	no	no	no	no	no	no	no	no	no	no	no	no	no	no
359893	no	no	no	no	no	no	no	no	no	no	no	no	no	no	no	no	no	no	no	no	no	no	no	no	no	no
359895	no	no	no	no	no	no	no	no	no	no	no	no	no	no	no	no	no	no	no	no	no	no	no	no	no	no
360773	no	no	no	no	no	no	no	no	no	no	no	no	no	no	no	no	no	no	no	no	no	no	no	no	no	no
372437	no	no	no	no	no	no	no	no	no	no	no	no	no	no	no	no	no	no	no	no	no	no	no	no	no	no
364258	no	no	no	no	no	no	no	no	no	no	no	no	no	no	no	no	no	no	no	no	no	no	no	no	no	no
364431	no	yes	yes	no	no	no	no	no	no	no	no	yes	no	no	no	yes	no	no	yes	no	yes	yes	no	yes	yes	no
364958	no	no	no	no	no	no	no	no	no	no	no	no	no	no	no	no	no	no	no	no	no	no	no	no	no	no
365074	no	no	no	no	no	no	no	no	no	no	no	no	no	no	no	no	no	no	no	no	no	no	no	no	no	no
365080	no	no	no	no	no	no	no	no	no	no	no	no	no	no	no	no	no	no	no	no	no	no	no	no	no	no
365082	no	no	no	no	no	no	no	no	no	no	no	no	no	no	no	no	no	no	no	no	no	no	no	no	no	no
367167	no	no	no	no	no	no	no	no	no	no	no	no	no	no	no	no	no	no	no	no	no	no	no	no	no	no
367179	no	no	no	no	no	no	no	no	no	no	no	no	no	no	no	no	no	no	no	no	no	no	no	no	no	no
367432	no	no	no	no	no	no	no	no	no	no	no	no	no	no	no	no	no	no	no	no	no	no	no	no	no	no
368009	no	no	no	no	no	no	no	no	no	no	no	no	no	no	no	no	no	no	no	no	no	no	no	no	no	no
370050	no	no	no	no	no	no	no	no	no	no	no	no	no	no	no	no	no	no	no	no	no	no	no	no	no	no
369842	no	no	no	no	no	no	no	no	no	no	no	no	no	no	no	no	no	no	no	no	no	no	no	no	no	no
369843	no	no	no	no	no	no	no	no	no	no	no	no	no	no	no	no	no	no	no	no	no	no	no	no	no	no
369848	no	no	no	no	no	no	no	no	no	no	no	no	no	no	no	no	no	no	no	no	no	no	no	no	no	no
370013	no	no	no	no	no	no	no	no	no	no	no	no	no	no	no	no	no	no	no	no	no	no	no	no	no	no
370009	no	no	no	no	no	no	no	no	no	no	no	no	no	no	no	no	no	no	no	no	no	no	no	no	no	no
369992	no	no	no	no	no	no	no	no	no	no	no	no	no	no	no	no	no	no	no	no	no	no	no	no	no	no
372653	no	no	no	no	no	no	no	no	no	no	no	no	no	no	no	no	no	no	no	no	no	no	no	no	no	no
373544	no	no	no	no	yes	yes	no	no	no	no	no	no	yes	no	yes	no	no	no	no	no	no	no	no	no	no	yes
374630	no	no	no	no	no	no	no	no	no	no	no	no	no	no	no	no	no	no	no	no	no	no	no	no	no	no
375117	no	no	no	no	no	no	no	no	no	no	no	no	no	no	no	no	no	no	no	no	no	no	no	no	no	no
378297	no	no	no	no	yes	yes	no	no	no	no	no	no	yes	no	yes	no	no	no	no	no	no	no	no	no	no	yes
380392	no	no	no	no	no	no	no	no	no	no	no	no	no	no	no	no	no	no	no	no	no	no	no	no	no	no
383747	no	no	no	no	no	no	no	no	no	no	no	no	no	no	no	no	no	no	no	no	no	no	no	no	no	no
383454	no	no	no	no	yes	yes	no	no	no	no	no	no	yes	no	yes	no	no	no	no	no	no	no	no	no	no	yes
390969	no	no	no	no	yes	yes	no	no	no	no	no	no	no	no	yes	no	no	no	no	no	no	no	no	no	no	yes
391096	no	no	no	no	yes	yes	no	no	no	no	no	no	yes	no	yes	no	no	no	no	no	no	no	no	no	no	yes
393785	no	no	no	no	no	no	no	no	no	no	no	no	no	no	no	no	no	no	no	no	no	no	no	no	no	no
395328	no	no	no	no	no	no	no	no	no	no	no	no	no	no	no	no	no	no	no	no	no	no	no	no	no	no
395198	no	no	no	no	no	no	no	no	no	no	no	no	no	no	no	no	no	no	no	no	no	no	no	no	no	no
402639	no	no	no	no	no	no	no	no	no	no	no	no	no	no	no	no	no	no	no	no	no	no	no	no	no	no
403673	no	no	no	no	no	no	no	no	no	no	no	no	no	no	no	no	no	no	no	no	no	no	no	no	no	no
414096	no	no	no	no	no	no	no	no	no	no	no	no	no	no	no	no	no	no	no	no	no	no	no	no	no	no
414906	no	no	no	no	yes	yes	no	no	no	no	no	no	yes	no	yes	no	no	no	no	no	no	no	no	no	no	yes
427725	no	no	no	no	yes	yes	no	no	no	no	no	no	no	no	yes	no	no	no	no	no	no	no	no	no	no	yes
644266	no	no	no	no	yes	yes	no	no	no	no	no	no	yes	no	yes	no	no	no	no	no	no	no	no	no	no	yes
648367	no	no	no	no	no	no	no	no	no	no	no	no	no	no	no	no	no	no	no	no	no	no	no	no	no	no
654519	no	no	no	no	no	no	no	no	no	no	no	no	no	no	no	no	no	no	no	no	no	no	no	no	no	no
715892	no	no	no	no	no	no	no	no	no	no	no	no	no	no	no	no	no	no	no	no	no	no	no	no	no	no
717357	no	no	no	no	no	no	no	no	no	no	no	no	no	no	no	no	no	no	no	no	no	no	no	no	no	no
723754	no	no	no	no	no	no	no	no	no	no	no	no	no	no	no	no	no	no	no	no	no	no	no	no	no	no
727313	no	no	no	no	yes	yes	no	no	no	no	no	no	yes	no	yes	no	no	no	no	no	no	no	no	no	no	yes
728326	no	no	no	no	no	yes	no	no	no	no	no	no	no	no	yes	no	no	no	no	yes	no	no	no	no	no	no
733008	no	no	no	no	no	no	no	no	no	no	no	no	no	no	no	no	no	no	no	no	no	no	no	no	no	no
733427	no	no	no	no	no	no	no	no	no	no	no	no	no	no	no	no	no	no	no	no	no	no	no	no	no	no
735347	no	no	no	no	no	no	no	no	no	no	no	no	no	no	no	no	no	no	no	no	no	no	no	no	no	no
736437	no	no	no	no	yes	yes	no	no	no	no	no	no	yes	no	yes	no	no	no	no	no	no	no	no	no	no	yes
736946	no	no	no	no	no	no	no	no	no	no	no	no	no	no	no	no	no	no	no	no	no	no	no	no	no	no
736972	no	no	no	no	no	no	no	no	no	no	no	no	no	no	no	no	no	no	no	no	no	no	no	no	no	no
736981	no	no	no	no	no	no	no	no	no	no	no	no	no	no	no	no	no	no	no	no	no	no	no	no	no	no
745609	no	no	no	no	no	no	no	no	no	no	no	no	no	no	no	no	no	no	no	no	no	no	no	no	no	no
745624	no	no	no	no	no	no	no	no	no	no	no	no	no	no	no	no	no	no	no	no	no	no	no	no	no	no
759282	no	no	no	no	no	no	no	no	no	no	no	no	no	no	no	no	no	no	no	no	no	no	no	no	no	no
799331	no	no	no	no	no	no	no	no	no	no	no	no	no	no	no	no	no	no	no	no	no	no	no	no	no	no
799327	no	no	no	no	no	no	no	no	no	no	no	no	no	no	no	no	no	no	no	no	no	no	no	no	no	no
799326	no	no	no	no	no	no	no	no	no	no	no	no	no	no	no	no	no	no	no	no	no	no	no	no	no	no
799320	no	no	no	no	no	no	no	no	no	no	no	no	no	no	no	no	no	no	no	no	no	no	no	no	no	no
799305	no	no	no	no	no	no	no	no	no	no	no	no	no	no	no	no	no	no	no	no	no	no	no	no	no	no
799301	no	no	no	no	no	no	no	no	no	no	no	no	no	no	no	no	no	no	no	no	no	no	no	no	no	no
810482	no	no	no	no	no	no	no	no	no	no	no	no	no	no	no	no	no	no	no	no	no	no	no	no	no	no
842768	no	no	no	no	no	no	no	no	no	no	no	no	no	no	no	no	no	no	no	no	no	no	no	no	no	no
851661	no	no	no	no	no	no	no	no	no	no	no	no	no	no	no	no	no	no	no	no	no	no	no	no	no	no
849636	no	no	no	no	no	no	no	no	no	no	no	no	no	no	no	no	no	no	no	no	no	no	no	no	no	no
850099	no	no	no	no	no	no	no	no	no	no	no	no	no	no	no	no	no	no	no	no	no	no	no	no	no	no
856025	no	no	no	no	no	no	no	no	no	no	no	no	no	no	no	no	no	no	no	no	no	no	no	no	no	no
863828	no	no	no	no	no	no	no	no	no	no	no	no	no	no	no	no	no	no	no	no	no	no	no	no	no	no
866465	no	no	no	no	yes	yes	no	no	no	no	no	no	yes	no	yes	no	no	no	no	no	no	no	no	no	no	yes
869637	no	no	no	no	no	no	no	no	no	no	no	no	no	no	no	no	no	no	no	no	no	no	no	no	no	no
875581	no	no	no	no	no	no	no	no	no	no	no	no	no	no	no	no	no	no	no	no	no	no	no	no	no	no
908459	no	no	no	no	yes	yes	no	no	no	no	no	no	yes	no	yes	no	no	no	no	no	no	no	no	no	no	yes
883916	no	no	no	no	no	no	no	no	no	no	no	no	no	no	no	no	no	no	no	no	no	no	no	no	no	no
886111	no	no	no	no	no	no	no	no	no	no	no	no	no	no	no	no	no	no	no	no	no	no	no	no	no	no
886864	no	no	no	no	no	no	no	no	no	no	no	no	no	no	no	no	no	no	no	no	no	no	no	no	no	no
889889	no	no	no	no	no	no	no	no	no	no	no	no	no	no	no	no	no	no	no	no	no	no	no	no	no	no
893955	no	no	no	no	no	no	no	no	no	no	no	no	no	no	no	no	no	no	no	no	no	no	no	no	no	no
896534	no	no	no	no	no	no	no	no	no	no	no	no	no	no	no	no	no	no	no	no	no	no	no	no	no	no
902457	no	no	no	no	no	no	no	no	no	no	no	no	no	no	no	no	no	no	no	no	no	no	no	no	no	no
904182	no	no	no	no	no	no	no	no	no	no	no	no	no	no	no	no	no	no	no	no	no	no	no	no	no	no
909536	no	no	no	no	no	no	no	no	no	no	no	no	no	no	no	no	no	no	no	no	no	no	no	no	no	no
919375	no	no	no	no	no	no	no	no	no	no	no	no	no	no	no	no	no	no	no	no	no	no	no	no	no	no
922181	no	no	no	no	no	no	no	no	no	no	no	no	no	no	no	no	no	no	no	no	no	no	no	no	no	no
922185	no	no	no	no	no	no	no	no	no	no	no	no	no	no	no	no	no	no	no	no	no	no	no	no	no	no
935669	no	no	no	no	no	no	no	no	no	no	no	no	no	no	no	no	no	no	no	no	no	no	no	no	no	no
937503	no	no	no	yes	no	no	no	no	no	no	no	no	no	no	yes	no	yes	no	no	no	no	no	no	no	no	yes
936765	no	no	no	no	no	no	no	no	no	no	no	no	no	no	no	no	no	no	no	no	no	no	no	no	no	no
945314	no	no	no	no	no	no	no	no	no	no	no	no	no	no	no	no	no	no	no	no	no	no	no	no	no	no
946778	no	no	no	no	no	no	no	no	no	no	no	no	no	no	no	no	no	no	no	no	no	no	no	no	no	no
947056	no	no	no	no	no	no	no	no	no	no	no	no	no	no	no	no	no	no	no	no	no	no	no	no	no	no
970343	no	no	no	no	no	no	no	no	no	no	no	no	no	no	no	no	no	no	no	no	no	no	no	no	no	no
0094679	no	no	no	no	no	no	no	no	no	no	no	no	no	no	no	no	no	no	no	no	no	no	no	no	no	no
98043	no	no	no	no	yes	yes	no	no	no	no	no	no	yes	no	yes	no	no	no	no	no	no	no	no	no	no	yes
98455	no	no	no	no	no	no	no	no	no	no	no	no	no	no	no	no	no	no	no	no	no	no	no	no	no	no
130318	no	no	no	no	yes	yes	no	no	no	no	no	no	yes	no	yes	no	no	no	no	no	no	no	no	no	no	yes
180286	no	no	no	no	no	no	no	no	no	no	no	no	no	no	no	no	no	no	no	no	no	no	no	no	no	no
181293	no	no	no	no	yes	yes	no	no	no	no	no	no	yes	no	yes	no	no	no	no	no	no	no	no	no	no	no
187383	no	no	no	no	no	yes	no	no	no	no	no	no	no	no	yes	no	no	no	no	yes	no	no	no	no	no	no
187478	no	no	no	no	yes	yes	no	no	no	no	no	no	yes	no	yes	no	no	no	no	no	no	no	no	no	no	yes
0188109	no	no	no	no	no	no	no	no	no	no	no	no	no	no	no	no	no	no	no	no	no	no	no	no	no	no
193787	no	no	no	no	no	no	no	no	no	no	no	no	no	no	no	no	no	no	no	no	no	no	no	no	no	no
213350	no	no	no	no	no	no	no	no	no	no	no	no	no	no	no	no	no	no	no	no	no	no	no	no	no	no
339912	no	no	no	no	no	no	no	no	no	no	no	no	no	no	no	no	no	no	no	no	no	no	no	no	no	no
353717	no	no	no	no	no	no	no	no	no	no	no	no	no	no	no	no	no	no	no	no	no	no	no	no	no	no
355327	no	yes	no	no	yes	yes	no	no	no	yes	no	no	no	yes	yes	no	no	yes	no	no	no	no	no	no	no	yes
356156	no	no	no	no	no	no	no	no	no	no	no	no	no	no	no	no	no	no	no	no	no	no	no	no	no	no
356214	no	no	no	no	no	no	no	no	no	no	no	no	no	no	no	no	no	no	no	no	no	no	no	no	no	no
356226	no	no	no	no	no	no	no	no	no	no	no	no	no	no	no	no	no	no	no	no	no	no	no	no	no	no
356669	no	no	no	no	no	no	no	no	yes	no	no	no	no	no	no	no	no	no	no	no	no	no	no	no	no	no
357163	no	no	no	no	no	no	no	no	no	no	no	no	no	no	no	no	no	no	no	no	no	no	no	no	no	no
359076	no	no	no	no	no	no	no	no	no	no	no	no	no	no	no	no	no	no	no	no	no	no	no	no	no	no
359140	no	no	no	no	no	no	no	no	no	no	no	no	no	no	no	no	no	no	no	no	no	no	no	no	no	no
359923	no	no	no	no	no	no	no	no	no	no	no	no	no	no	no	no	no	no	no	no	no	no	no	no	no	no
369876	no	no	no	no	no	no	no	no	no	no	no	no	no	no	no	no	no	no	no	no	no	no	no	no	no	no
370691	no	no	no	no	no	no	no	no	no	no	no	no	no	no	no	no	no	no	no	no	no	no	no	no	no	no
383708	no	no	no	no	no	no	no	no	no	no	no	no	no	no	no	no	no	no	no	no	no	no	no	no	no	no
399894	no	no	no	no	no	no	no	no	no	no	no	no	no	no	no	no	no	no	no	no	no	no	no	no	no	no
484008	no	no	no	no	no	no	no	no	no	no	no	no	no	no	no	no	no	no	no	no	no	no	no	no	no	no
544202	no	no	no	no	no	no	no	no	no	no	no	no	no	no	no	no	no	no	no	no	no	no	no	no	no	no
545222	no	no	no	no	yes	yes	no	no	no	no	no	no	yes	no	yes	no	no	no	no	no	no	no	no	no	no	yes
566941	no	no	no	no	no	no	no	no	no	no	no	no	no	no	no	no	no	no	no	no	no	no	no	no	no	no
634009	no	no	no	no	no	no	no	no	no	no	no	no	no	no	no	no	no	no	no	no	no	no	no	no	no	no
652769	no	no	no	no	no	no	no	no	no	no	no	no	no	no	no	no	no	no	no	no	no	no	no	no	no	no
674830	no	no	no	no	no	no	no	no	no	no	no	no	no	no	no	no	no	no	no	no	no	no	no	no	no	no
807954	no	no	no	no	no	no	no	no	no	no	no	no	no	no	no	no	no	no	no	no	no	no	no	no	no	no
808406	no	no	no	no	no	no	no	no	no	no	no	no	no	no	no	no	no	no	no	no	no	no	no	no	no	no
832754	no	no	no	no	no	no	no	no	no	no	no	no	no	no	no	no	no	no	no	no	no	no	no	no	no	no
852276	no	no	no	no	no	no	no	no	no	no	no	no	no	no	no	no	no	no	no	no	no	no	no	no	no	no
912118	no	no	no	no	no	no	no	no	no	no	no	no	no	no	no	no	no	no	no	no	no	no	no	no	no	no
913657	no	no	no	no	no	no	no	no	no	no	no	no	no	no	no	no	no	no	no	no	no	no	no	no	no	no
914983	no	no	no	no	no	no	no	no	no	no	no	no	no	no	no	no	no	no	no	no	no	no	no	no	no	no
1029436	no	no	no	no	no	no	no	no	no	no	no	no	no	no	no	no	no	no	no	no	no	no	no	no	no	no
1029740	no	no	no	no	no	no	no	no	no	no	yes	no	no	no	no	no	no	no	no	no	no	no	no	no	no	no
173239	no	no	no	no	yes	yes	no	no	no	no	no	no	yes	no	yes	no	no	no	no	no	no	no	no	no	no	yes
532850	no	no	no	no	no	no	no	no	no	no	no	no	no	no	no	no	no	no	no	no	no	no	no	no	no	no
526835	no	no	no	no	no	no	no	no	no	no	no	no	no	no	no	no	no	no	no	no	no	no	no	no	no	no
538144	no	no	no	no	yes	yes	no	no	no	no	no	no	no	no	yes	no	no	no	no	no	no	no	no	no	no	yes
527351	no	no	no	no	no	no	no	no	no	no	no	no	no	no	no	no	no	no	no	no	no	no	no	no	no	no
534429	no	no	no	no	no	no	no	no	no	no	no	no	no	no	no	no	no	no	no	no	no	no	no	no	no	no
570584	no	no	no	no	no	no	no	no	no	no	no	no	no	no	no	no	no	no	no	no	no	no	no	no	no	no
568235	no	no	no	no	no	no	no	no	no	no	no	no	no	no	no	no	no	no	no	no	no	no	no	no	no	no
572050	no	no	no	no	no	no	no	no	no	no	no	no	no	no	no	no	no	no	no	no	no	no	no	no	no	no
626281	no	no	no	no	yes	yes	no	no	no	no	no	no	yes	no	yes	no	no	no	no	no	no	no	no	no	no	yes
416963	no	no	no	no	yes	yes	no	no	no	no	no	no	yes	no	yes	no	no	no	no	no	no	no	no	no	no	yes
429440	no	no	no	no	no	no	no	no	no	no	no	no	no	no	no	no	no	no	no	no	no	no	no	no	no	no
429032	no	no	no	no	no	no	no	no	no	no	no	no	no	no	no	no	no	no	no	no	no	no	no	no	no	no
429054	no	no	no	no	no	no	no	no	no	no	no	no	no	no	no	no	no	no	no	no	no	no	no	no	no	no
429937	no	no	no	no	no	no	no	no	no	no	no	no	no	no	no	no	no	no	no	no	no	no	no	no	no	no
430465	no	no	no	no	no	no	no	no	no	no	no	no	no	no	no	no	no	no	no	no	no	no	no	no	no	no
431035	no	no	no	no	yes	yes	no	no	no	no	no	no	yes	no	yes	no	no	no	no	no	no	no	no	no	no	yes
432481	no	no	no	no	no	no	no	no	no	no	no	no	no	no	no	no	no	no	no	no	no	no	no	no	no	no
436615	no	no	no	no	yes	yes	no	no	no	no	no	no	no	no	yes	no	no	no	no	no	no	no	no	no	no	yes
446678	no	no	no	no	no	no	no	no	no	no	no	no	no	no	no	no	no	no	no	no	no	no	no	no	no	no
454583	no	no	no	no	no	no	no	no	no	no	no	no	no	no	no	no	no	no	no	no	no	no	no	no	no	no
465562	no	no	no	no	yes	yes	no	no	no	yes	no	no	no	no	yes	no	no	no	no	no	no	no	no	no	no	no
463745	no	no	no	no	no	no	no	no	no	no	no	no	no	no	no	no	no	no	no	no	no	no	no	no	no	no
486030	no	no	no	no	no	no	no	no	no	no	no	no	no	no	no	no	no	no	no	no	no	no	no	no	no	no
491892	no	no	no	no	no	no	no	no	no	no	no	no	no	no	no	no	no	no	no	no	no	no	no	no	no	no
492771	no	no	no	no	no	no	no	no	no	no	no	no	no	no	no	no	no	no	no	no	no	no	no	no	no	no
493549	no	no	no	no	no	no	no	no	no	no	no	no	no	no	no	no	no	no	no	no	no	no	no	no	no	no
509982	no	no	no	no	no	no	no	no	no	no	no	no	no	no	no	no	no	no	no	no	no	no	no	no	no	no
512475	no	no	no	no	yes	yes	no	no	no	no	no	no	yes	no	yes	no	no	no	no	no	no	no	no	no	no	yes
513045	no	no	no	no	no	no	no	no	no	no	no	no	no	no	no	no	no	no	no	no	no	no	no	no	no	no
521202	no	no	no	no	no	no	no	no	no	no	no	no	no	no	no	no	no	no	no	no	no	no	no	no	no	no
451752	no	no	no	no	no	no	no	no	no	no	no	no	no	no	no	no	no	no	no	no	no	no	no	no	no	no
524311	no	no	no	no	no	no	no	no	no	no	no	no	no	no	no	no	no	no	no	no	no	no	no	no	no	no
456774	no	no	no	no	no	no	no	no	no	no	no	no	no	no	no	no	no	no	no	no	no	no	no	no	no	no
531330	no	no	no	no	no	no	no	no	no	no	no	no	no	no	no	no	no	no	no	no	no	no	no	no	no	no
836987	no	no	no	no	no	no	no	no	no	no	no	no	no	no	no	no	no	no	no	no	no	no	no	no	no	no
741581	no	yes	no	no	no	no	no	no	no	no	no	no	no	yes	no	no	no	no	no	yes	no	no	no	no	no	yes
751466	no	no	no	no	no	no	no	no	no	no	no	no	no	no	no	no	no	no	no	no	no	no	no	no	no	no
751994	no	no	no	no	no	no	no	no	no	no	no	no	no	no	no	no	no	no	no	no	no	no	no	no	no	no
772328	no	no	no	no	no	no	no	no	no	no	no	no	no	no	no	no	no	no	no	no	no	no	no	no	no	no
786272	no	no	no	no	no	no	no	no	no	no	no	no	no	no	no	no	no	no	no	no	no	no	no	no	no	no
815917	no	no	no	no	no	no	no	no	no	no	no	no	no	no	no	no	no	no	no	no	no	no	no	no	no	no
813080	no	no	no	no	no	no	no	no	no	no	no	no	no	no	no	no	no	no	no	no	no	no	no	no	no	no
346907	no	no	no	no	no	no	no	no	no	no	no	no	no	no	no	no	no	no	no	no	no	no	no	no	no	no
347265	no	no	no	no	no	no	no	no	no	no	no	no	no	no	no	no	no	no	no	no	no	no	no	no	no	no
349952	no	no	no	no	no	no	no	no	no	no	no	no	no	no	no	no	no	no	no	no	no	no	no	no	no	no
350302	no	no	no	no	no	no	no	no	no	no	no	no	no	no	no	no	no	no	no	no	no	no	no	no	no	no
831143	no	no	no	no	no	no	no	no	no	no	no	no	no	no	no	no	no	no	no	no	no	no	no	no	no	no
819025	no	no	no	no	no	no	no	no	no	no	no	no	no	no	no	no	no	no	no	no	no	no	no	no	no	no
823100	no	no	no	no	no	no	no	no	no	no	no	no	no	no	no	no	no	no	no	no	no	no	no	no	no	no
824176	no	no	no	no	no	no	no	no	no	no	no	no	no	no	no	no	no	no	no	no	no	no	no	no	no	no
818267	no	no	no	no	no	no	no	no	no	no	no	no	no	no	no	no	no	no	no	no	no	no	no	no	no	no
831562	no	no	no	no	no	no	no	no	no	no	no	no	no	no	no	no	no	no	no	no	no	no	no	no	no	no
832942	no	no	no	no	no	no	no	no	no	no	no	no	no	no	no	no	no	no	no	no	no	no	no	no	no	no
833407	no	no	no	no	no	no	no	no	no	no	no	no	no	no	no	no	no	no	no	no	no	no	no	no	no	no
882117	no	no	no	no	no	no	no	no	no	no	no	no	no	no	no	no	no	no	no	no	no	no	no	no	no	no
885893	no	no	no	no	no	no	no	no	no	no	no	no	no	no	no	no	no	no	no	no	no	no	no	no	no	no
355437	no	no	no	no	no	no	no	no	no	no	no	no	no	no	no	no	no	no	no	no	no	no	no	no	no	no
306067	no	no	no	no	yes	yes	no	no	no	yes	no	no	no	no	yes	no	no	no	no	yes	no	no	yes	no	no	no
220401	no	no	no	no	no	no	no	no	no	no	no	no	no	no	no	no	no	no	no	no	no	no	no	no	no	no
261860	no	no	no	no	yes	yes	no	no	no	no	no	no	yes	no	yes	no	no	no	no	no	no	no	no	no	no	yes
264607	no	no	no	no	no	no	no	no	no	no	no	no	no	no	no	no	no	no	no	no	no	no	no	no	no	no
283092	no	no	no	no	yes	yes	no	no	no	no	no	no	no	no	yes	no	no	no	no	no	no	no	no	no	no	yes
247205	no	no	no	no	no	no	no	no	no	no	no	no	no	no	no	no	no	no	no	no	no	no	no	no	no	no
349661	no	no	no	no	no	no	no	no	no	no	no	no	no	no	no	no	no	no	no	no	no	no	no	no	no	no
351190	no	no	no	no	no	no	no	no	no	no	no	no	no	no	no	no	no	no	no	no	no	no	no	no	no	no
348808	no	no	no	no	no	no	no	no	no	no	no	no	no	no	no	no	no	no	no	no	no	no	no	no	no	no
352386	no	no	no	no	no	no	no	no	no	no	no	no	no	no	no	no	no	no	no	no	no	no	no	no	no	no
352921	no	no	no	no	no	no	no	no	no	no	no	no	no	no	no	no	no	no	no	no	no	no	no	no	no	no
SRR1645903	no	no	no	no	no	no	no	no	no	no	no	no	no	no	no	no	no	no	no	no	no	no	no	no	no	no
YA00208946	no	no	no	no	no	no	yes	no	no	no	no	no	no	no	no	no	no	no	no	no	no	no	no	no	no	no
1026131	no	no	no	no	no	no	no	no	no	no	no	no	no	no	no	no	no	no	no	no	no	no	no	no	no	no
1026423	no	no	no	no	no	no	no	no	no	no	no	no	no	no	no	no	no	no	no	no	no	no	no	no	no	no
1029838	no	no	no	no	no	no	no	no	no	no	no	no	no	no	no	no	no	no	no	no	no	no	no	no	no	no
1649187	no	no	no	no	no	no	no	no	no	no	no	no	no	no	no	no	no	no	no	no	no	no	no	no	no	no
89126	no	no	no	no	no	no	no	no	no	no	no	no	no	no	no	no	no	no	no	no	no	no	no	no	no	no
89139	no	no	no	no	no	no	no	no	no	no	no	no	no	no	no	no	no	no	no	no	no	no	no	no	no	no
175773	no	no	no	no	no	no	no	no	no	no	no	no	no	no	no	no	no	no	no	no	no	no	no	no	no	no
178804	no	no	no	no	no	no	no	no	no	no	no	no	no	no	no	no	no	no	no	no	no	no	no	no	no	no
184942	no	no	no	no	no	no	no	no	no	no	no	no	no	no	no	no	no	no	no	no	no	no	no	no	no	no
212097	no	no	no	no	no	no	no	no	no	no	no	no	no	no	no	no	no	no	no	no	no	no	no	no	no	no
229069	no	no	no	no	no	no	no	no	no	no	no	no	no	no	no	no	no	no	no	no	no	no	no	no	no	no
249041	no	no	no	no	no	no	no	no	no	no	no	no	no	no	no	no	no	no	no	no	no	no	no	no	no	no
253218	no	no	no	no	no	no	no	no	no	no	no	no	no	no	no	no	no	no	no	no	no	no	no	no	no	no
281693	no	no	no	no	no	no	no	no	no	no	no	no	no	no	no	no	no	no	no	no	no	no	no	no	no	no
264426	no	no	no	no	no	no	no	no	no	no	no	no	no	no	no	no	no	no	no	no	no	no	no	no	no	no
274823	no	no	no	no	no	no	no	no	no	no	no	no	no	no	no	no	no	no	no	no	no	no	no	no	no	no
302907	no	no	no	no	no	no	no	no	no	no	no	no	no	no	no	no	no	no	no	no	no	no	no	no	no	no
317365	no	no	no	no	no	no	no	no	no	no	no	no	no	no	no	no	no	no	no	no	no	no	no	no	no	no
319735	no	no	no	no	no	no	no	no	no	no	no	no	no	no	no	no	no	no	no	no	no	no	no	no	no	no
336559	no	no	no	no	no	no	no	no	no	no	no	no	no	no	no	no	no	no	no	no	no	no	no	no	no	no
348554	no	no	no	no	no	no	no	no	no	no	no	no	no	no	no	no	no	no	no	no	no	no	no	no	no	no
361590	no	no	no	no	no	no	no	no	no	no	no	no	no	no	no	no	no	no	no	no	no	no	no	no	no	no
340098	no	no	no	no	no	no	no	no	no	no	no	no	no	no	no	no	no	no	no	no	no	no	no	no	no	no
385025	no	no	no	no	no	no	no	no	no	no	no	no	no	no	no	no	no	no	no	no	no	no	no	no	no	no
389869	no	no	no	no	no	no	no	no	no	no	no	no	no	no	no	no	no	no	no	no	no	no	no	no	no	no
624883	no	no	no	no	no	no	no	no	no	no	no	no	no	no	no	no	no	no	no	no	no	no	no	no	no	no
625446	no	no	no	no	no	no	no	no	no	no	no	no	no	no	no	no	no	no	no	no	no	no	no	no	no	no
626501	no	no	no	no	no	no	no	no	no	no	no	no	no	no	no	no	no	no	no	no	no	no	no	no	no	no
631354	no	no	no	no	no	no	no	no	no	no	no	no	no	no	no	no	no	no	no	no	no	no	no	no	no	no
647940	no	no	no	no	no	no	no	no	no	no	no	no	no	no	no	no	no	no	no	no	no	no	no	no	no	no
650658	no	no	no	no	no	no	no	no	no	no	no	no	no	no	no	no	no	no	no	no	no	no	no	no	no	no
650685	no	no	no	no	no	no	no	no	no	no	no	no	no	no	no	no	no	no	no	no	no	no	no	no	no	no
669610	yes	no	no	no	yes	yes	no	yes	no	no	no	no	yes	no	yes	no	no	no	no	yes	no	no	yes	no	no	yes
673002	no	no	no	no	no	no	no	no	no	no	no	no	no	no	no	no	no	no	no	no	no	no	no	no	no	no
687291	yes	no	no	no	yes	yes	no	yes	no	no	no	no	yes	no	yes	no	no	no	no	yes	no	no	yes	no	no	yes
709677	no	no	no	no	no	no	no	no	no	no	no	no	no	no	no	no	no	no	no	no	no	no	no	no	no	no
721781	no	no	no	no	no	no	no	no	no	no	no	no	no	no	no	no	no	no	no	no	no	no	no	no	no	no
732286	no	no	no	no	no	no	no	no	no	no	no	no	no	no	no	no	no	no	no	no	no	no	no	no	no	no
735657	no	no	no	no	no	no	no	no	no	no	no	no	no	no	no	no	no	no	no	no	no	no	no	no	no	no
783071	no	no	no	no	no	no	no	no	no	no	no	no	no	no	no	no	no	no	no	no	no	no	no	no	no	no
807886	no	no	no	no	no	no	no	no	no	no	no	no	no	no	no	no	no	no	no	no	no	no	no	no	no	no
814525	no	no	no	no	no	no	no	no	no	no	no	no	no	no	no	no	no	no	no	no	no	no	no	no	no	no
840914	no	no	no	no	no	no	no	no	no	no	no	no	no	no	no	no	no	no	no	no	no	no	no	no	no	no
843242	no	no	no	no	no	no	no	no	no	no	no	no	no	no	no	no	no	no	no	no	no	no	no	no	no	no
849383	no	no	no	no	no	no	no	no	no	no	no	no	no	no	no	no	no	no	no	no	no	no	no	no	no	no
856387	no	no	no	no	no	no	no	no	no	no	no	no	no	no	no	no	no	no	no	no	no	no	no	no	no	no
883319	no	no	no	no	no	no	no	no	no	no	no	no	no	no	no	no	no	no	no	no	no	no	no	no	no	no
889644	no	no	no	no	no	no	no	no	no	no	no	no	no	no	no	no	no	no	no	no	no	no	no	no	no	no
889656	no	no	no	no	no	no	no	no	no	no	no	no	no	no	no	no	no	no	no	no	no	no	no	no	no	no
892000	no	no	no	no	no	no	no	no	no	no	no	no	no	no	no	no	no	no	no	no	no	no	no	no	no	no
901435	no	no	no	no	no	no	no	no	no	no	no	no	no	no	no	no	no	no	no	no	no	no	no	no	no	no
901586	no	no	no	no	no	no	no	no	no	no	no	no	no	no	no	no	no	no	no	no	no	no	no	no	no	no
901594	no	no	no	no	no	no	no	no	no	no	no	no	no	no	no	no	no	no	no	no	no	no	no	no	no	no
929016	no	no	no	no	no	no	no	no	no	no	no	no	no	no	no	no	no	no	no	no	no	no	no	no	no	no
935974	no	no	no	no	no	no	no	no	no	no	no	no	no	no	no	no	no	no	no	no	no	no	no	no	no	no
940960	no	no	no	no	no	no	no	no	no	no	no	no	no	no	no	no	no	no	no	no	no	no	no	no	no	no
944275	no	no	no	no	no	no	no	no	no	no	no	no	no	no	no	no	no	no	no	no	no	no	no	no	no	no
946641	no	no	no	no	no	no	no	no	no	no	no	no	no	no	no	no	no	no	no	no	no	no	no	no	no	no
948735	no	no	no	no	no	no	no	no	no	no	no	no	no	no	no	no	no	no	no	no	no	no	no	no	no	no
949727	no	no	no	no	no	no	no	no	no	no	no	no	no	no	no	no	no	no	no	no	no	no	no	no	no	no
963941	no	no	no	no	no	no	no	no	no	no	no	no	no	no	no	no	no	no	no	no	no	no	no	no	no	no
106941	no	no	no	no	no	no	no	no	no	no	no	no	no	no	no	no	no	no	no	no	no	no	no	no	no	no
106946	no	no	no	no	no	no	no	no	no	no	no	no	no	no	no	no	no	no	no	no	no	no	no	no	no	no
106959	no	no	no	no	no	no	no	no	no	no	no	no	no	no	no	no	no	no	no	no	no	no	no	no	no	no
173808	no	no	no	no	no	no	no	no	no	no	no	no	no	no	no	no	no	no	no	no	no	no	no	no	no	no
177250	no	no	no	no	no	no	no	no	no	no	no	no	no	no	no	no	no	no	no	no	no	no	no	no	no	no
178801	no	no	no	no	no	no	no	no	no	no	no	no	no	no	no	no	no	no	no	no	no	no	no	no	no	no
179309	no	no	no	no	no	no	no	no	no	no	no	no	no	no	no	no	no	no	no	no	no	no	no	no	no	no
179821	no	no	no	no	no	no	no	no	no	no	no	no	no	no	no	no	no	no	no	no	no	no	no	no	no	no
0189645	no	no	no	no	no	no	no	no	no	no	no	no	no	no	no	no	no	no	no	no	no	no	no	no	no	no
195197	no	no	no	no	no	no	no	no	no	no	no	no	no	no	no	no	no	no	no	no	no	no	no	no	no	no
206616	no	no	no	no	no	no	no	no	no	no	no	no	no	no	no	no	no	no	no	no	no	no	no	no	no	no
237418	no	no	no	no	no	no	no	no	no	no	no	no	no	no	no	no	no	no	no	no	no	no	no	no	no	no
276412	no	no	no	no	no	no	no	no	no	no	no	no	no	no	no	no	no	no	no	no	no	no	no	no	no	no
309579	no	no	no	no	no	no	no	no	no	no	no	no	no	no	no	no	no	no	no	no	no	no	no	no	no	no
328768	no	no	no	no	no	no	no	no	no	no	no	no	no	no	no	no	no	no	no	no	no	no	no	no	no	no
334665	no	no	no	no	no	no	no	no	no	no	no	no	no	no	no	no	no	no	no	no	no	no	no	no	no	no
443419	no	no	no	no	no	no	no	no	no	no	no	no	no	no	no	no	no	no	no	no	no	no	no	no	no	no
454591	no	no	no	no	no	no	no	no	no	no	no	no	no	no	no	no	no	no	no	no	no	no	no	no	no	no
590217	no	no	no	no	no	no	no	no	no	no	no	no	no	no	no	no	no	no	no	no	no	no	no	no	no	no
617301	no	no	no	no	no	no	no	no	no	no	no	no	no	no	no	no	no	no	no	no	no	no	no	no	no	no
675308	yes	no	no	no	yes	yes	no	yes	no	no	no	no	yes	no	yes	no	no	no	no	yes	no	no	yes	no	no	yes
721754	no	no	no	no	no	no	no	no	no	no	no	no	no	no	no	no	no	no	no	no	no	no	no	no	no	no
800784	no	no	no	no	no	no	no	no	no	no	no	no	no	no	no	no	no	no	no	no	no	no	no	no	no	no
898430	no	no	no	no	no	no	no	no	no	no	no	no	no	no	no	no	no	no	no	no	no	no	no	no	no	no
936128	no	no	no	no	no	no	no	no	no	no	no	no	no	no	no	no	no	no	no	no	no	no	no	no	no	no
249043	no	no	no	no	no	no	no	no	no	no	no	no	no	no	no	no	no	no	no	no	no	no	no	no	no	no
539598	no	no	no	no	no	no	no	no	no	no	no	no	no	no	no	no	no	no	no	no	no	no	no	no	no	no
540632	no	no	no	no	no	no	no	no	no	no	no	no	no	no	no	no	no	no	no	no	no	no	no	no	no	no
545150	no	no	no	no	no	no	no	no	no	no	no	no	no	no	no	no	no	no	no	no	no	no	no	no	no	no
545960	no	no	no	no	no	no	no	no	no	no	no	no	no	no	no	no	no	no	no	no	no	no	no	no	no	no
545974	no	no	no	no	no	no	no	no	no	no	no	no	no	no	no	no	no	no	no	no	no	no	no	no	no	no
527354	no	no	no	no	no	no	no	no	no	no	no	no	no	no	no	no	no	no	no	no	no	no	no	no	no	no
536525	no	no	no	no	no	no	no	no	no	no	no	no	no	no	no	no	no	no	no	no	no	no	no	no	no	no
555388	no	no	no	no	no	no	no	no	no	no	no	no	no	no	no	no	no	no	no	no	no	no	no	no	no	no
567883	no	no	no	no	no	no	no	no	no	no	no	no	no	no	no	no	no	no	no	no	no	no	no	no	no	no
615028	no	no	no	no	no	no	no	no	no	no	no	no	no	no	no	no	no	no	no	no	no	no	no	no	no	no
608010	no	no	no	no	no	no	no	no	no	no	no	no	no	no	no	no	no	no	no	no	no	no	no	no	no	no
624600	no	no	no	no	no	no	no	no	no	no	no	no	no	no	no	no	no	no	no	no	no	no	no	no	no	no
422853	no	no	no	no	no	no	no	no	no	no	no	no	no	no	no	no	no	no	no	no	no	no	no	no	no	no
422149	no	no	no	no	no	no	no	no	no	no	no	no	no	no	no	no	no	no	no	no	no	no	no	no	no	no
445505	no	no	no	no	no	no	no	no	no	no	no	no	no	no	no	no	no	no	no	no	no	no	no	no	no	no
454468	no	no	no	no	no	no	no	no	no	no	no	no	no	no	no	no	no	no	no	no	no	no	no	no	no	no
462110	no	no	no	no	no	no	no	no	no	no	no	no	no	no	no	no	no	no	no	no	no	no	no	no	no	no
466174	no	no	no	no	no	no	no	no	no	no	no	no	no	no	no	no	no	no	no	no	no	no	no	no	no	no
517068	no	no	no	no	no	no	no	no	no	no	no	no	no	no	no	no	no	no	no	no	no	no	no	no	no	no
517211	no	no	no	no	no	no	no	no	no	no	no	no	no	no	no	no	no	no	no	no	no	no	no	no	no	no
517218	no	no	no	no	no	no	no	no	no	no	no	no	no	no	no	no	no	no	no	no	no	no	no	no	no	no
455843	no	no	no	no	no	no	no	no	no	no	no	no	no	no	no	no	no	no	no	no	no	no	no	no	no	no
835712	no	no	no	no	no	no	no	no	no	no	no	no	no	no	no	no	no	no	no	no	no	no	no	no	no	no
840089	no	no	no	no	no	no	no	no	no	no	no	no	no	no	no	no	no	no	no	no	no	no	no	no	no	no
746435	no	no	no	no	no	no	no	no	no	no	no	no	no	no	no	no	no	no	no	no	no	no	no	no	no	no
748114	no	no	no	no	no	no	no	no	no	no	no	no	no	no	no	no	no	no	no	no	no	no	no	no	no	no
772497	no	no	no	no	no	no	no	no	no	no	no	no	no	no	no	no	no	no	no	no	no	no	no	no	no	no
785275	no	no	no	no	no	no	no	no	no	no	no	no	no	no	no	no	no	no	no	no	no	no	no	no	no	no
815920	no	no	no	no	no	no	no	no	no	no	no	no	no	no	no	no	no	no	no	no	no	no	no	no	no	no
803805	no	no	no	no	no	no	no	no	no	no	no	no	no	no	no	no	no	no	no	no	no	no	no	no	no	no
348553	no	no	no	no	no	no	no	no	no	no	no	no	no	no	no	no	no	no	no	no	no	no	no	no	no	no
831373	no	no	no	no	no	no	no	no	no	no	no	no	no	no	no	no	no	no	no	no	no	no	no	no	no	no
826246	no	no	no	no	no	no	no	no	no	no	no	no	no	no	no	no	no	no	no	no	no	no	no	no	no	no
816851	no	no	no	no	no	no	no	no	no	no	no	no	no	no	no	no	no	no	no	no	no	no	no	no	no	no
833000	no	no	no	no	no	no	no	no	no	no	no	no	no	no	no	no	no	no	no	no	no	no	no	no	no	no
836703	no	no	no	no	no	no	no	no	no	no	no	no	no	no	no	no	no	no	no	no	no	no	no	no	no	no
835708	no	no	no	no	no	no	no	no	no	no	no	no	no	no	no	no	no	no	no	no	no	no	no	no	no	no

## Sheet: e
ID	gyrA - D87G	gyrA - D87N	gyrA - D87Y	gyrA - G75fs	gyrA - M101fs	gyrA - S83F	gyrA - S83Y	gyrA - V103fs	gyrB - I450N	gyrB - K449Q	gyrB - N437S	gyrB - N440H	gyrB - Q441E	gyrB - V453G	parC - E84K	parC - S80I	parE - E454fs	parE - I470V	parE - I487fs	parE - L496S	parE - L513fs	parE - P472fs	parE - P524fs	parE - P525_L526insP	parE - S478G
1647567	no	no	no	no	no	no	no	no	no	no	no	no	no	no	no	no	no	no	no	no	no	no	no	no	no
1647591	no	no	no	no	no	no	no	no	no	no	no	no	no	no	no	no	no	no	no	no	no	no	no	no	no
1029886	no	no	no	no	no	no	no	no	no	no	no	no	no	no	no	no	no	no	no	no	no	no	no	no	no
1647680	no	no	no	no	no	no	no	no	no	no	no	no	no	no	no	no	no	no	no	no	no	no	no	no	no
1650330	no	no	no	no	no	no	no	no	no	no	no	no	no	no	no	no	no	no	no	no	no	no	no	no	no
97912	no	no	no	no	no	no	no	no	no	no	no	no	no	no	no	no	no	no	no	no	no	no	no	no	no
107298	no	no	no	no	no	no	no	no	no	no	no	no	no	no	no	no	no	no	no	no	no	no	no	no	no
193292	no	no	no	no	no	no	no	no	no	no	no	no	no	no	no	no	no	no	no	no	no	no	no	no	no
208764	no	no	no	no	no	no	no	no	no	no	no	no	no	no	no	no	no	no	no	no	no	no	no	no	no
248870	no	no	no	no	no	no	no	no	no	no	no	no	no	no	no	no	no	no	no	no	no	no	no	no	no
257410	no	no	no	no	no	no	no	no	no	no	no	no	no	no	no	no	no	no	no	no	no	no	no	no	no
258650	no	no	no	no	no	no	no	no	no	no	no	no	no	no	no	no	no	no	no	no	no	no	no	no	no
278316	no	no	no	no	no	no	no	no	no	no	no	no	no	no	no	no	no	no	no	no	no	no	no	no	no
301853	no	no	no	no	no	no	no	no	no	no	no	no	no	no	no	no	no	no	no	no	no	no	no	no	no
303632	no	no	no	no	no	no	no	no	no	no	no	no	no	no	no	no	no	no	no	no	no	no	no	no	no
306459	no	no	no	no	no	no	no	no	no	no	no	no	no	no	no	no	no	no	no	no	no	no	no	no	no
317423	no	no	no	no	no	no	no	no	no	no	no	no	no	no	no	no	no	no	no	no	no	no	no	no	no
317517	no	no	no	no	no	no	no	no	no	no	no	no	no	no	no	no	no	no	no	no	no	no	no	no	no
318377	no	no	no	no	no	no	no	no	no	no	no	no	no	no	no	no	no	no	no	no	no	no	no	no	no
319546	no	no	no	no	no	no	no	no	no	no	no	no	no	no	no	no	no	no	no	no	no	no	no	no	no
319752	no	no	no	no	no	no	no	no	no	no	no	no	no	no	no	no	no	no	no	no	no	no	no	no	no
320937	no	no	no	no	no	no	no	no	no	no	no	no	no	no	no	no	no	no	no	no	no	no	no	no	no
325968	no	no	no	no	no	no	no	no	no	no	no	no	no	no	no	no	no	no	no	no	no	no	no	no	no
326047	no	no	no	no	no	no	no	no	no	no	no	no	no	no	no	no	no	no	no	no	no	no	no	no	no
326643	no	no	no	no	no	no	no	no	no	no	no	no	no	no	no	no	no	no	no	no	no	no	no	no	no
328822	no	no	no	no	no	no	no	no	no	no	no	no	no	no	no	no	no	no	no	no	no	no	no	no	no
330927	no	no	no	no	no	no	no	no	no	no	no	no	no	no	no	no	no	no	no	no	no	no	no	no	no
333468	no	no	no	no	no	no	no	no	no	no	no	no	no	no	no	no	no	no	no	no	no	no	no	no	no
333624	no	no	no	no	no	no	no	no	no	no	no	no	no	no	no	no	no	no	no	no	no	no	no	no	no
335837	no	no	no	no	no	no	no	no	no	no	no	no	no	no	no	no	no	no	no	no	no	no	no	no	no
336712	no	no	no	no	no	no	no	no	no	no	no	no	no	no	no	no	no	no	no	no	no	no	no	no	no
336882	no	no	no	no	no	no	no	no	no	no	no	no	no	no	no	no	no	no	no	no	no	no	no	no	no
340615	no	no	no	no	no	no	no	no	no	no	no	no	no	no	no	no	no	no	no	no	no	no	no	no	no
344046	no	no	no	no	no	no	no	no	no	no	no	no	no	no	no	no	no	no	no	no	no	no	no	no	no
344346	no	no	no	no	no	no	no	no	no	no	no	no	no	no	no	no	no	no	no	no	no	no	no	no	no
347239	no	no	no	no	no	no	no	no	no	no	no	no	no	no	no	no	no	no	no	no	no	no	no	no	no
359926	no	no	no	no	no	no	no	no	no	no	no	no	no	no	no	no	no	no	no	no	no	no	no	no	no
352546	no	no	no	no	no	no	no	no	no	no	no	no	no	no	no	no	no	no	no	no	no	no	no	no	no
352581	no	no	no	no	no	no	no	no	no	no	no	no	no	no	no	no	no	no	no	no	no	no	no	no	no
352894	no	no	no	no	no	no	no	no	no	no	no	no	no	no	no	no	no	no	no	no	no	no	no	no	no
352913	no	no	no	no	no	no	no	no	no	no	no	no	no	no	no	no	no	no	no	no	no	no	no	no	no
352916	no	no	no	no	no	no	no	no	no	no	no	no	no	no	no	no	no	no	no	no	no	no	no	no	no
352935	no	no	no	no	no	no	no	no	no	no	no	no	no	no	no	no	no	no	no	no	no	no	no	no	no
353641	no	no	no	no	no	no	no	no	no	no	no	no	no	no	no	no	no	no	no	no	no	no	no	no	no
354514	no	no	no	no	no	no	no	no	no	no	no	no	no	no	no	no	no	no	no	no	no	no	no	no	no
355019	no	no	no	no	no	no	no	no	no	no	no	no	no	no	no	no	no	no	no	no	no	no	no	no	no
355021	no	no	no	no	no	no	no	no	no	no	no	no	no	no	no	no	no	no	no	no	no	no	no	no	no
355027	no	no	no	no	no	no	no	no	no	no	no	no	no	no	no	no	no	no	no	no	no	no	no	no	no
355040	no	no	no	no	no	no	no	no	no	no	no	no	no	no	no	no	no	no	no	no	no	no	no	no	no
355024	no	no	no	no	no	no	no	no	no	no	no	no	no	no	no	no	no	no	no	no	no	no	no	no	no
355037	no	no	no	no	no	no	no	no	no	no	no	no	no	no	no	no	no	no	no	no	no	no	no	no	no
355346	no	no	no	no	no	no	no	no	no	no	no	no	no	no	no	no	no	no	no	no	no	no	no	no	no
356680	no	no	no	no	no	no	no	no	no	no	no	no	no	no	no	no	no	no	no	no	no	no	no	no	no
357107	no	no	no	no	no	no	no	no	no	no	no	no	no	no	no	no	no	no	no	no	no	no	no	no	no
357858	no	no	no	no	no	no	no	no	no	no	no	no	no	no	no	no	no	no	no	no	no	no	no	no	no
358771	no	no	no	no	no	no	no	no	no	no	no	no	no	no	no	no	no	no	no	no	no	no	no	no	no
359888	no	no	no	no	no	no	no	no	no	no	no	no	no	no	no	no	no	no	no	no	no	no	no	no	no
359893	no	no	no	no	no	no	no	no	no	no	no	no	no	no	no	no	no	no	no	no	no	no	no	no	no
359895	no	no	no	no	no	no	no	no	no	no	no	no	no	no	no	no	no	no	no	no	no	no	no	no	no
360773	no	no	no	no	no	no	no	no	no	no	no	no	no	no	no	no	no	no	no	no	no	no	no	no	no
372437	no	no	no	no	no	no	no	no	no	no	no	no	no	no	no	no	no	no	no	no	no	no	no	no	no
364258	no	no	no	no	no	no	no	no	no	no	no	no	no	no	no	no	no	no	no	no	no	no	no	no	no
364431	no	no	no	no	no	no	no	no	no	no	no	no	no	no	no	no	no	no	no	no	no	no	no	no	no
364958	no	no	no	no	no	no	no	no	no	no	no	no	no	no	no	no	no	no	no	no	no	no	no	no	no
365074	no	no	no	no	no	no	no	no	no	no	no	no	no	no	no	no	no	no	no	no	no	no	no	no	no
365080	no	no	no	no	no	no	no	no	no	no	no	no	no	no	no	no	no	no	no	no	no	no	no	no	no
365082	no	no	no	no	no	no	no	no	no	no	no	no	no	no	no	no	no	no	no	no	no	no	no	no	no
367167	no	no	no	no	no	no	no	no	no	no	no	no	no	no	no	no	no	no	no	no	no	no	no	no	no
367179	no	no	no	no	no	no	no	no	no	no	no	no	no	no	no	no	no	no	no	no	no	no	no	no	no
367432	no	no	no	no	no	no	no	no	no	no	no	no	no	no	no	no	no	no	no	no	no	no	no	no	no
368009	no	no	no	no	no	no	no	no	no	no	no	no	no	no	no	no	no	no	no	no	no	no	no	no	no
370050	no	no	no	no	no	no	no	no	no	no	no	no	no	no	no	no	no	no	no	no	no	no	no	no	no
369842	no	no	no	no	no	no	no	no	no	no	no	no	no	no	no	no	no	no	no	no	no	no	no	no	no
369843	no	no	no	no	no	no	no	no	no	no	no	no	no	no	no	no	no	no	no	no	no	no	no	no	no
369848	no	no	no	no	no	no	no	no	no	no	no	no	no	no	no	no	no	no	no	no	no	no	no	no	no
370013	no	no	no	no	no	no	no	no	no	no	no	no	no	no	no	no	no	no	no	no	no	no	no	no	no
370009	no	no	no	no	no	no	no	no	no	no	no	no	no	no	no	no	no	no	no	no	no	no	no	no	no
369992	no	no	no	no	no	no	no	no	no	no	no	no	no	no	no	no	no	no	no	no	no	no	no	no	no
372653	no	no	no	no	no	no	no	no	no	no	no	no	no	no	no	no	no	no	no	no	no	no	no	no	no
373544	no	no	no	no	no	no	no	no	no	no	no	no	no	no	no	no	no	no	no	no	no	no	no	no	no
374630	no	no	no	no	no	no	no	no	no	no	no	no	no	no	no	no	no	no	no	no	no	no	no	no	no
375117	no	no	no	no	no	no	no	no	no	no	no	no	no	no	no	no	no	no	no	no	no	no	no	no	no
378297	no	no	no	no	no	no	no	no	no	no	no	no	no	no	no	no	no	no	no	no	no	no	no	no	no
380392	no	no	no	no	no	no	no	no	no	no	no	no	no	no	no	no	no	no	no	no	no	no	no	no	no
383747	no	no	no	no	no	no	no	no	no	no	no	no	no	no	no	no	no	no	no	no	no	no	no	no	no
383454	no	no	no	no	no	no	no	no	no	no	no	no	no	no	no	no	no	no	no	no	no	no	no	no	no
390969	no	no	no	no	no	no	no	no	no	no	no	no	no	no	no	no	no	no	no	no	no	no	no	no	no
391096	no	no	no	no	no	no	no	no	no	no	no	no	no	no	no	no	no	no	no	no	no	no	no	no	no
393785	no	no	no	no	no	no	no	no	no	no	no	no	no	no	no	no	no	no	no	no	no	no	no	no	no
395328	no	no	no	no	no	no	no	no	no	no	no	no	no	no	no	no	no	no	no	no	no	no	no	no	no
395198	no	no	no	no	no	no	no	no	no	no	no	no	no	no	no	no	no	no	no	no	no	no	no	no	no
402639	no	no	no	no	no	no	no	no	no	no	no	no	no	no	no	no	no	no	no	no	no	no	no	no	no
403673	no	no	no	no	no	no	no	no	no	no	no	no	no	no	no	no	no	no	no	no	no	no	no	no	no
414096	no	no	no	no	no	no	no	no	no	no	no	no	no	no	no	no	no	no	no	no	no	no	no	no	no
414906	no	no	no	no	no	no	no	no	no	no	no	no	no	no	no	no	no	no	no	no	no	no	no	no	no
427725	no	no	no	no	no	no	no	no	no	no	no	no	no	no	no	no	no	no	no	no	no	no	no	no	no
644266	no	no	no	no	no	no	no	no	no	no	no	no	no	no	no	no	no	no	no	no	no	no	no	no	no
648367	no	no	no	no	no	no	no	no	no	no	no	no	no	no	no	no	no	no	no	no	no	no	no	no	no
654519	no	no	no	no	no	no	no	no	no	no	no	no	no	no	no	no	no	no	no	no	no	no	no	no	no
715892	no	no	no	no	no	no	no	no	no	no	no	no	no	no	no	no	no	no	no	no	no	no	no	no	no
717357	no	no	no	no	no	no	no	no	no	no	no	no	no	no	no	no	no	no	no	no	no	no	no	no	no
723754	no	no	no	no	no	no	no	no	no	no	no	no	no	no	no	no	no	no	no	no	no	no	no	no	no
727313	no	no	no	no	no	no	no	no	no	no	no	no	no	no	no	no	no	no	no	no	no	no	no	no	no
728326	no	no	no	no	no	no	no	no	no	no	no	no	no	no	no	no	no	no	no	no	no	no	no	no	no
733008	no	no	no	no	no	no	no	no	no	no	no	no	no	no	no	no	no	no	no	no	no	no	no	no	no
733427	no	no	no	no	no	no	no	no	no	no	no	no	no	no	no	no	no	no	no	no	no	no	no	no	no
735347	no	no	no	no	no	no	no	no	no	no	no	no	no	no	no	no	no	no	no	no	no	no	no	no	no
736437	no	no	no	no	no	no	no	no	no	no	no	no	no	no	no	no	no	no	no	no	no	no	no	no	no
736946	no	no	no	no	no	no	no	no	no	no	no	no	no	no	no	no	no	no	no	no	no	no	no	no	no
736972	no	no	no	no	no	no	no	no	no	no	no	no	no	no	no	no	no	no	no	no	no	no	no	no	no
736981	no	no	no	no	no	no	no	no	no	no	no	no	no	no	no	no	no	no	no	no	no	no	no	no	no
745609	no	no	no	no	no	no	no	no	no	no	no	no	no	no	no	no	no	no	no	no	no	no	no	no	no
745624	no	no	no	no	no	no	no	no	no	no	no	no	no	no	no	no	no	no	no	no	no	no	no	no	no
759282	no	no	no	no	no	no	no	no	no	no	no	no	no	no	no	no	no	no	no	no	no	no	no	no	no
799331	no	no	no	no	no	no	no	no	no	no	no	no	no	no	no	no	no	no	no	no	no	no	no	no	no
799327	no	no	no	no	no	no	no	no	no	no	no	no	no	no	no	no	no	no	no	no	no	no	no	no	no
799326	no	no	no	no	no	no	no	no	no	no	no	no	no	no	no	no	no	no	no	no	no	no	no	no	no
799320	no	no	no	no	no	no	no	no	no	no	no	no	no	no	no	no	no	no	no	no	no	no	no	no	no
799305	no	no	no	no	no	no	no	no	no	no	no	no	no	no	no	no	no	no	no	no	no	no	no	no	no
799301	no	no	no	no	no	no	no	no	no	no	no	no	no	no	no	no	no	no	no	no	no	no	no	no	no
810482	no	no	no	no	no	no	no	no	no	no	no	no	no	no	no	no	no	no	no	no	no	no	no	no	no
842768	no	no	no	no	no	no	no	no	no	no	no	no	no	no	no	no	no	no	no	no	no	no	no	no	no
851661	no	no	no	no	no	no	no	no	no	no	no	no	no	no	no	no	no	no	no	no	no	no	no	no	no
849636	no	no	no	no	no	no	no	no	no	no	no	no	no	no	no	no	no	no	no	no	no	no	no	no	no
850099	no	no	no	no	no	no	no	no	no	no	no	no	no	no	no	no	no	no	no	no	no	no	no	no	no
856025	no	no	no	no	no	no	no	no	no	no	no	no	no	no	no	no	no	no	no	no	no	no	no	no	no
863828	no	no	no	no	no	no	no	no	no	no	no	no	no	no	no	no	no	no	no	no	no	no	no	no	no
866465	no	no	no	no	no	no	no	no	no	no	no	no	no	no	no	no	no	no	no	no	no	no	no	no	no
869637	no	no	no	no	no	no	no	no	no	no	no	no	no	no	no	no	no	no	no	no	no	no	no	no	no
875581	no	no	no	no	no	no	no	no	no	no	no	no	no	no	no	no	no	no	no	no	no	no	no	no	no
908459	yes	no	no	no	no	no	no	no	no	no	no	no	no	no	no	no	no	no	no	no	no	no	no	no	no
883916	no	no	no	no	no	no	no	no	no	no	no	no	no	no	no	no	no	no	no	no	no	no	no	no	no
886111	no	no	no	no	no	no	no	no	no	no	no	no	no	no	no	no	no	no	no	no	no	no	no	no	no
886864	no	no	no	no	no	no	no	no	no	no	no	no	no	no	no	no	no	no	no	no	no	no	no	no	no
889889	no	no	no	no	no	no	no	no	no	no	no	no	no	no	no	no	no	no	no	no	no	no	no	no	no
893955	no	no	no	no	no	no	no	no	no	no	no	no	no	no	no	no	no	no	no	no	no	no	no	no	no
896534	no	no	no	no	no	no	no	no	no	no	no	no	no	no	no	no	no	no	no	no	no	no	no	no	no
902457	no	no	no	no	no	no	no	no	no	no	no	no	no	no	no	no	no	no	no	no	no	no	no	no	no
904182	no	no	no	no	no	no	no	no	no	no	no	no	no	no	no	no	no	no	no	no	no	no	no	no	no
909536	no	no	no	no	no	no	no	no	no	no	no	no	no	no	no	no	no	no	no	no	no	no	no	no	no
919375	no	no	no	no	no	no	no	no	no	no	no	no	no	no	no	no	no	no	no	no	no	no	no	no	no
922181	no	no	no	no	no	no	no	no	no	no	no	no	no	no	no	no	no	no	no	no	no	no	no	no	no
922185	no	no	no	no	no	no	no	no	no	no	no	no	no	no	no	no	no	no	no	no	no	no	no	no	no
935669	no	no	no	no	no	no	no	no	no	no	no	no	no	no	no	no	no	no	no	no	no	no	no	no	no
937503	no	no	no	no	no	no	no	no	no	no	no	no	no	no	no	no	no	no	no	no	no	no	no	no	no
936765	no	no	no	no	no	no	no	no	no	no	no	no	no	no	no	no	no	no	no	no	no	no	no	no	no
945314	no	no	no	no	no	no	no	no	no	no	no	no	no	no	no	no	no	no	no	no	no	no	no	no	no
946778	no	no	no	no	no	no	no	no	no	no	no	no	no	no	no	no	no	no	no	no	no	no	no	no	no
947056	no	no	no	no	no	no	no	no	no	no	no	no	no	no	no	no	no	no	no	no	no	no	no	no	no
970343	no	no	no	no	no	no	no	no	no	no	no	no	no	no	no	no	no	no	no	no	no	no	no	no	no
0094679	no	no	no	no	no	no	no	no	no	no	no	no	no	no	no	no	no	no	no	no	no	no	no	no	no
98043	no	no	no	no	no	no	no	no	no	no	no	no	no	no	no	no	no	no	no	no	no	no	no	no	no
98455	no	no	no	no	no	no	no	no	no	no	no	no	no	no	no	no	no	no	no	no	no	no	no	no	no
130318	no	no	no	no	no	no	no	no	no	no	no	no	no	no	no	no	no	no	no	no	no	no	no	no	no
180286	no	no	no	no	no	no	no	no	no	no	no	no	no	no	no	no	no	no	no	no	no	no	no	no	no
181293	no	no	no	no	no	no	no	no	no	no	no	no	no	no	no	no	no	no	no	no	no	no	no	no	no
187383	no	no	no	no	no	no	no	no	no	no	no	no	no	no	no	no	no	no	no	no	no	no	no	no	no
187478	no	no	no	no	no	no	no	no	no	no	no	no	no	no	no	no	no	no	no	no	no	no	no	no	no
0188109	no	no	no	no	no	no	no	no	no	no	no	no	no	no	no	no	no	no	no	no	no	no	no	no	no
193787	no	no	no	no	no	no	no	no	no	no	no	no	no	no	no	no	no	no	no	no	no	no	no	no	no
213350	no	no	no	no	no	no	no	no	no	no	no	no	no	no	no	no	no	no	no	no	no	no	no	no	no
339912	no	no	no	no	no	no	no	no	no	no	no	no	no	no	no	no	no	no	no	no	no	no	no	no	no
353717	no	no	no	no	no	no	no	no	no	no	no	no	no	no	no	no	no	no	no	no	no	no	no	no	no
355327	no	no	no	no	no	no	no	no	no	no	no	no	no	no	no	no	no	no	no	no	no	no	no	no	no
356156	no	no	no	no	no	no	no	no	no	no	no	no	no	no	no	no	no	no	no	no	no	no	no	no	no
356214	no	no	no	no	no	no	no	no	no	no	no	no	no	no	no	no	no	no	no	no	no	no	no	no	no
356226	no	no	no	no	no	no	no	no	no	no	no	no	no	no	no	no	no	no	no	no	no	no	no	no	no
356669	no	no	no	no	no	no	no	no	no	no	no	no	no	no	no	no	no	no	no	no	no	no	no	no	no
357163	no	no	no	no	no	no	no	no	no	no	no	no	no	no	no	no	no	no	no	no	no	no	no	no	no
359076	no	no	no	no	no	no	no	no	no	no	no	no	no	no	no	no	no	no	no	no	no	no	no	no	no
359140	no	no	no	no	no	no	no	no	no	no	no	no	no	no	no	no	no	no	no	no	no	no	no	no	no
359923	no	no	no	no	no	no	no	no	no	no	no	no	no	no	no	no	no	no	no	no	no	no	no	no	no
369876	no	no	no	no	no	no	no	no	no	no	no	no	no	no	no	no	no	no	no	no	no	no	no	no	no
370691	no	no	no	yes	no	no	no	yes	no	no	no	no	no	no	no	no	no	no	no	no	no	no	no	no	no
383708	no	no	no	no	no	no	no	no	no	no	no	no	no	no	no	no	no	no	no	no	no	no	no	no	no
399894	no	no	no	no	no	no	no	no	no	no	no	no	no	no	no	no	no	no	no	no	no	no	no	no	no
484008	no	no	no	no	no	no	no	no	no	no	no	no	no	no	no	no	no	no	no	no	no	no	no	no	no
544202	no	no	no	no	no	no	no	no	no	no	no	no	no	no	no	no	no	no	no	no	no	no	no	no	no
545222	no	no	no	no	no	no	no	no	no	no	no	no	no	no	no	no	no	no	no	no	no	no	no	no	no
566941	no	no	no	no	no	no	no	no	no	no	no	no	no	no	no	no	no	no	no	no	no	no	no	no	no
634009	no	no	no	no	no	no	no	no	no	no	no	no	no	no	no	no	no	no	no	no	no	no	no	no	no
652769	no	no	no	no	no	no	no	no	no	no	no	no	no	no	no	no	no	no	no	no	no	no	no	no	no
674830	no	no	no	no	no	no	no	no	no	no	no	no	no	no	no	no	no	no	no	no	no	no	no	no	no
807954	no	no	no	no	no	no	no	no	no	no	no	no	no	no	no	no	no	no	no	no	no	no	no	no	no
808406	no	no	no	no	no	no	no	no	no	no	no	no	no	no	no	no	no	no	no	no	no	no	no	no	no
832754	no	no	no	no	no	no	no	no	no	no	no	no	no	no	no	no	no	no	no	no	no	no	no	no	no
852276	no	no	no	no	no	no	no	no	no	no	no	no	no	no	no	no	no	no	no	no	no	no	no	no	no
912118	no	no	no	no	no	no	no	no	no	no	no	no	no	no	no	no	no	no	no	no	no	no	no	no	no
913657	no	no	no	no	no	no	no	no	no	no	no	no	no	no	no	no	no	no	no	no	no	no	no	no	no
914983	no	no	no	no	no	no	no	no	no	no	no	no	no	no	no	no	yes	no	yes	no	no	no	no	no	no
1029436	no	no	no	no	no	no	no	no	no	no	no	no	no	no	no	no	no	no	no	no	no	no	no	no	no
1029740	no	no	no	no	no	no	no	no	no	no	no	no	no	no	no	no	no	no	no	no	no	no	no	no	no
173239	no	no	no	no	no	no	no	no	no	no	no	no	no	no	no	no	no	no	no	no	no	no	no	no	no
532850	no	no	no	no	no	no	no	no	no	no	no	no	no	no	no	no	no	no	no	no	no	no	no	no	no
526835	no	no	no	no	no	no	no	no	no	no	no	no	no	no	no	no	no	no	no	no	no	no	no	no	no
538144	no	no	no	no	no	no	no	no	no	no	no	no	no	no	no	no	no	no	no	no	no	no	no	no	no
527351	no	no	no	no	no	no	no	no	no	no	no	no	no	no	no	no	no	no	no	no	no	no	no	no	no
534429	no	no	no	no	no	no	no	no	no	no	no	no	no	no	no	no	no	no	no	no	no	no	no	no	no
570584	no	no	no	no	no	no	no	no	no	no	no	no	no	no	no	no	no	no	no	no	no	no	no	no	no
568235	no	no	no	no	no	no	no	no	no	no	no	no	no	no	no	no	no	no	no	no	no	no	no	no	no
572050	no	no	no	no	no	no	no	no	no	no	no	no	no	no	no	no	no	no	no	no	no	no	no	no	no
626281	no	no	no	no	no	no	no	no	no	no	no	no	no	no	no	no	no	no	no	no	no	no	no	no	no
416963	no	no	no	no	no	no	no	no	no	no	no	no	no	no	no	no	no	no	no	no	no	no	no	no	no
429440	no	no	no	no	no	no	no	no	no	no	no	no	no	no	no	no	no	no	no	no	no	no	no	no	no
429032	no	no	no	no	no	no	no	no	no	no	no	no	no	no	no	no	no	no	no	no	no	no	no	no	no
429054	no	no	no	no	no	no	no	no	no	no	no	no	no	no	no	no	no	no	no	no	no	no	no	no	no
429937	no	no	no	no	no	no	no	no	no	no	no	no	no	no	no	no	no	no	no	no	no	no	no	no	no
430465	no	no	no	no	no	no	no	no	no	no	no	no	no	no	no	no	no	no	no	no	no	no	no	no	no
431035	no	no	no	no	no	no	no	no	no	no	no	no	no	no	no	no	no	no	no	no	no	no	no	no	no
432481	no	no	no	no	no	no	no	no	no	no	no	no	no	no	no	no	no	no	no	no	no	no	no	no	no
436615	no	no	no	no	no	no	no	no	no	no	no	no	no	no	no	no	no	no	no	no	no	no	no	no	no
446678	no	no	no	no	no	no	no	no	no	no	no	no	no	no	no	no	no	no	no	no	no	no	no	no	no
454583	no	no	no	no	no	no	no	no	no	no	no	no	no	no	no	no	no	no	no	no	no	no	no	no	no
465562	no	no	no	no	no	no	no	no	no	no	no	no	no	no	no	no	no	no	no	no	no	no	no	no	no
463745	no	no	no	no	no	no	no	no	no	no	no	no	no	no	no	no	no	no	no	no	no	no	no	no	no
486030	no	no	no	no	no	no	no	no	no	no	no	no	no	no	no	no	no	no	no	no	no	no	no	no	no
491892	no	no	no	no	no	no	no	no	no	no	no	no	no	no	no	no	no	no	no	no	no	no	no	no	no
492771	no	no	no	no	no	no	no	no	no	no	no	no	no	no	no	no	no	no	no	no	no	no	no	no	no
493549	no	no	no	no	no	no	no	no	no	no	no	no	no	no	no	no	no	no	no	no	no	no	no	no	no
509982	no	no	no	no	no	no	no	no	no	no	no	no	no	no	no	no	no	no	no	no	no	no	no	no	no
512475	no	no	no	no	no	no	no	no	no	no	no	no	no	no	no	no	no	no	no	no	no	no	no	no	no
513045	no	no	no	no	no	no	no	no	no	no	no	no	no	no	no	no	no	no	no	no	no	no	no	no	no
521202	no	no	no	no	no	no	no	no	no	no	no	no	no	no	no	no	no	no	no	no	no	no	no	no	no
451752	no	no	no	no	no	no	no	no	no	no	no	no	no	no	no	no	no	no	no	no	no	no	no	no	no
524311	no	no	no	no	no	no	no	no	no	no	no	no	no	no	no	no	no	no	no	no	no	no	no	no	no
456774	no	no	no	no	no	no	no	no	no	no	no	no	no	no	no	no	no	no	no	no	no	no	no	no	no
531330	no	no	no	no	no	no	no	no	no	no	no	no	no	no	no	no	no	no	no	no	no	no	no	no	no
836987	no	no	no	no	no	no	no	no	no	no	no	no	no	no	no	no	no	no	no	no	no	no	no	no	no
741581	no	no	yes	no	no	no	no	no	no	no	no	no	no	no	no	no	no	no	no	no	no	no	no	no	no
751466	no	no	no	no	no	no	no	no	no	no	no	no	no	no	no	no	no	no	no	no	no	no	no	no	no
751994	no	no	no	no	no	no	no	no	no	no	no	no	no	no	no	no	no	no	no	no	no	no	no	no	no
772328	no	no	no	no	no	no	no	no	no	no	no	no	no	no	no	no	no	no	no	no	no	no	no	no	no
786272	no	no	no	no	no	no	no	no	no	no	no	no	no	no	no	no	no	no	no	no	no	no	no	no	no
815917	no	no	no	no	no	no	no	no	no	no	no	no	no	no	no	no	no	no	no	no	no	no	no	no	no
813080	no	no	no	no	no	no	no	no	no	no	no	no	no	no	no	no	no	no	no	no	no	no	no	no	no
346907	no	no	no	no	no	no	no	no	no	no	no	no	no	no	no	no	no	no	no	no	no	no	no	no	no
347265	no	no	no	no	no	no	no	no	no	no	no	no	no	no	no	no	no	no	no	no	no	no	no	no	no
349952	no	no	no	no	no	no	no	no	no	no	no	no	no	no	no	no	no	no	no	no	no	no	no	no	no
350302	no	no	no	no	no	no	no	no	no	no	no	no	no	no	no	no	no	no	no	no	no	no	no	no	no
831143	no	no	no	no	no	no	no	no	no	no	no	no	no	no	no	no	no	no	no	no	no	no	no	no	no
819025	no	no	no	no	no	no	no	no	no	no	no	no	no	no	no	no	no	no	no	no	no	no	no	no	no
823100	no	no	no	no	no	no	no	no	no	no	no	no	no	no	no	no	no	no	no	no	no	no	no	no	no
824176	no	no	no	no	no	no	no	no	no	no	no	no	no	no	no	no	no	no	no	no	no	no	no	no	no
818267	no	no	no	no	no	no	no	no	no	no	no	no	no	no	no	no	no	no	no	no	no	no	no	no	no
831562	no	no	no	no	no	no	no	no	no	no	no	no	no	no	no	no	no	no	no	no	no	no	no	no	no
832942	no	no	no	no	no	no	no	no	no	no	no	no	no	no	no	no	no	no	no	no	no	no	no	no	no
833407	no	no	no	no	no	no	no	no	no	no	no	no	no	no	no	no	no	no	no	no	no	no	no	no	no
882117	no	no	no	no	no	no	no	no	no	no	no	no	no	no	no	no	no	no	no	no	no	no	no	no	no
885893	no	no	no	no	no	no	no	no	no	no	no	no	no	no	no	no	no	no	no	no	no	no	no	no	no
355437	no	no	no	no	no	no	no	no	no	no	no	no	no	no	no	no	no	no	no	no	no	no	no	no	no
306067	no	no	no	no	no	no	no	no	no	no	no	no	no	no	no	no	no	no	no	no	no	no	no	no	no
220401	no	no	no	no	no	no	no	no	no	no	no	no	no	no	no	no	no	no	no	no	no	no	no	no	no
261860	no	no	no	no	no	no	no	no	no	no	no	no	no	no	no	no	no	no	no	no	no	no	no	no	no
264607	no	no	no	no	no	no	no	no	no	no	no	no	no	no	no	no	no	no	no	no	no	no	no	no	no
283092	no	no	no	no	no	no	no	no	no	no	no	no	no	no	no	no	no	no	no	no	no	no	no	no	no
247205	no	no	no	no	no	no	no	no	no	no	no	no	no	no	no	no	no	no	no	no	no	no	no	no	no
349661	no	no	no	no	no	no	no	no	no	no	no	no	no	no	no	no	no	no	no	no	no	no	no	no	no
351190	no	no	no	no	no	no	no	no	no	no	no	no	no	no	no	no	no	no	no	no	no	no	no	no	no
348808	no	no	no	no	no	no	no	no	no	no	no	no	no	no	no	no	no	no	no	no	no	no	no	no	no
352386	no	no	no	no	no	no	no	no	no	no	no	no	no	no	no	no	no	no	no	no	no	no	no	no	no
352921	no	no	no	no	no	no	no	no	no	no	no	no	no	no	no	no	no	no	no	no	no	no	no	no	no
SRR1645903	no	no	no	no	no	no	no	no	no	no	no	no	no	no	no	no	no	no	no	no	no	no	no	no	no
YA00208946	no	no	no	no	no	no	no	no	no	no	no	no	no	no	no	no	no	no	no	no	no	no	no	no	no
1026131	no	no	no	no	no	no	no	no	no	no	no	no	no	no	no	no	no	no	no	no	no	no	no	no	no
1026423	no	no	no	no	no	no	no	no	no	no	no	no	no	no	no	no	no	no	no	no	no	no	no	no	no
1029838	no	no	no	no	no	no	no	no	no	no	no	no	no	no	no	no	no	no	no	no	no	no	no	no	no
1649187	no	no	no	no	no	no	no	no	no	no	no	no	no	no	no	no	no	no	no	no	no	no	no	no	no
89126	no	no	no	no	no	no	no	no	no	no	no	no	no	no	no	no	no	no	no	no	no	no	no	no	no
89139	no	no	no	no	no	no	no	no	no	no	no	no	no	no	no	no	no	no	no	no	no	no	no	no	no
175773	no	no	no	no	no	no	no	no	no	no	no	no	no	no	no	no	no	no	no	no	no	no	no	no	no
178804	no	no	no	no	no	no	no	no	no	no	no	no	no	no	no	no	no	no	no	no	no	no	no	no	no
184942	no	no	no	no	no	no	no	no	no	no	no	no	no	no	no	no	no	no	no	no	no	no	no	no	no
212097	no	no	no	no	no	no	no	no	no	no	no	no	no	no	no	no	no	no	no	no	no	no	no	no	no
229069	no	no	no	no	no	no	no	no	no	no	no	no	no	no	no	no	no	no	no	no	no	no	no	no	no
249041	no	no	no	no	no	no	no	no	no	no	no	no	no	no	no	no	no	no	no	no	no	no	no	no	no
253218	no	no	no	no	no	no	no	no	no	no	no	no	no	no	no	no	no	no	no	no	no	no	no	no	no
281693	no	no	no	no	no	no	no	no	no	no	no	no	no	no	no	no	no	no	no	no	no	no	no	no	no
264426	no	no	no	no	no	no	no	no	no	no	no	no	no	no	no	no	no	no	no	no	no	no	no	no	no
274823	no	no	no	no	no	no	no	no	no	no	no	no	no	no	no	no	no	no	no	no	no	no	no	no	no
302907	no	no	no	no	no	no	no	no	no	no	no	no	no	no	no	no	no	no	no	no	no	no	no	no	no
317365	no	no	no	no	no	no	no	no	no	no	no	no	no	no	no	no	no	no	no	no	no	no	no	no	no
319735	no	no	no	no	no	no	no	no	no	no	no	no	no	no	no	no	no	no	no	no	no	no	no	no	no
336559	no	no	no	no	no	no	no	no	no	no	no	no	no	no	no	no	no	no	no	no	no	no	no	no	no
348554	no	no	no	no	no	no	no	no	no	no	no	no	no	no	no	no	no	no	no	no	no	no	no	no	no
361590	no	no	no	no	no	no	no	no	no	no	no	no	no	no	no	no	no	no	no	no	no	no	no	no	no
340098	no	no	no	no	no	no	no	no	no	no	no	no	no	no	no	no	no	no	no	no	no	no	no	no	no
385025	no	no	no	no	no	no	no	no	no	no	no	no	no	no	no	no	no	no	no	no	no	no	no	no	no
389869	no	no	no	no	no	no	no	no	no	no	no	no	no	no	no	no	no	no	no	no	no	no	no	no	no
624883	no	no	no	no	no	no	no	no	no	no	no	no	no	no	no	no	no	no	no	no	no	no	no	no	no
625446	no	no	no	no	no	no	no	no	no	no	no	no	no	no	no	no	no	no	no	no	no	no	no	no	no
626501	no	no	no	no	no	no	no	no	no	no	no	no	no	no	no	no	no	no	no	no	no	no	no	no	no
631354	no	no	no	no	no	no	no	no	no	no	no	no	no	no	no	no	no	no	no	no	no	no	no	no	no
647940	no	no	no	no	no	no	no	no	no	no	no	no	no	no	no	no	no	no	no	no	no	no	no	no	no
650658	no	no	no	no	no	no	no	no	no	no	no	no	no	no	no	no	no	no	no	no	no	no	no	no	no
650685	no	no	no	no	no	no	no	no	no	no	no	no	no	no	no	no	no	no	no	no	no	no	no	no	no
669610	no	no	no	no	no	no	no	no	no	no	no	no	no	no	no	no	no	no	no	no	no	no	no	no	no
673002	no	no	no	no	no	no	no	no	no	no	no	no	no	no	no	no	no	no	no	no	no	no	no	no	no
687291	no	no	no	no	no	no	no	no	no	no	no	no	no	no	no	no	no	no	no	no	no	no	no	no	no
709677	no	no	no	no	no	no	no	no	no	no	no	no	no	no	no	no	no	no	no	no	no	no	no	no	no
721781	no	no	no	no	no	no	no	no	no	no	no	no	no	no	no	no	no	no	no	no	no	no	no	no	no
732286	no	no	no	no	no	no	no	no	no	no	no	no	no	no	no	no	no	no	no	no	no	no	no	no	no
735657	no	no	no	no	no	no	no	no	no	no	no	no	no	no	no	no	no	no	no	no	no	no	no	no	no
783071	no	no	no	no	no	no	no	no	no	no	no	no	no	no	no	no	no	no	no	no	no	no	no	no	no
807886	no	no	no	no	no	no	no	no	no	no	no	no	no	no	no	no	no	no	no	no	no	no	no	no	no
814525	no	no	no	no	no	no	no	no	no	no	no	no	no	no	no	no	no	no	no	no	no	no	no	no	no
840914	no	no	no	no	no	no	no	no	no	no	no	no	no	no	no	no	no	no	no	no	no	no	no	no	no
843242	no	no	no	no	no	no	no	no	no	no	no	no	no	no	no	no	no	no	no	no	no	no	no	no	no
849383	no	no	no	no	no	no	no	no	no	no	no	no	no	no	no	no	no	no	no	no	no	no	no	no	no
856387	no	no	no	no	no	no	no	no	no	no	no	no	no	no	no	no	no	no	no	no	no	no	no	no	no
883319	no	no	no	no	no	no	no	no	no	no	no	no	no	no	no	no	no	no	no	no	no	no	no	no	no
889644	no	no	no	no	no	no	no	no	no	no	no	no	no	no	no	no	no	no	no	no	no	no	no	no	no
889656	no	no	no	no	no	no	no	no	no	no	no	no	no	no	no	no	no	no	no	no	no	no	no	no	no
892000	no	no	no	no	no	no	no	no	no	no	no	no	no	no	no	no	no	no	no	no	no	no	no	no	no
901435	no	no	no	no	no	no	no	no	no	no	no	no	no	no	no	no	no	no	no	no	no	no	no	no	no
901586	no	no	no	no	no	no	no	no	no	no	no	no	no	no	no	no	no	no	no	no	no	no	no	no	no
901594	no	no	no	no	no	no	no	no	no	no	no	no	no	no	no	no	no	no	no	no	no	no	no	no	no
929016	no	no	no	no	no	no	no	no	no	no	no	no	no	no	no	no	no	no	no	no	no	no	no	no	no
935974	no	no	no	no	no	no	no	no	no	no	no	no	no	no	no	no	no	no	no	no	no	no	no	no	no
940960	no	no	no	no	no	no	no	no	no	no	no	no	no	no	no	no	no	no	no	no	no	no	no	no	no
944275	no	no	no	no	no	no	no	no	no	no	no	no	no	no	no	no	no	no	no	no	no	no	no	no	no
946641	no	no	no	no	no	no	no	no	no	no	no	no	no	no	no	no	no	no	no	no	no	no	no	no	no
948735	no	no	no	no	no	no	no	no	no	no	no	no	no	no	no	no	no	no	no	no	no	no	no	no	no
949727	no	no	no	no	no	no	no	no	no	no	no	no	no	no	no	no	no	no	no	no	no	no	no	no	no
963941	no	no	no	no	no	no	no	no	no	no	no	no	no	no	no	no	no	no	no	no	no	no	no	no	no
106941	no	no	no	no	no	no	no	no	no	no	no	no	no	no	no	no	no	no	no	no	no	no	no	no	no
106946	no	no	no	no	no	no	no	no	no	no	no	no	no	no	no	no	no	no	no	no	no	no	no	no	no
106959	no	no	no	no	no	no	no	no	no	no	no	no	no	no	no	no	no	no	no	no	no	no	no	no	no
173808	no	no	no	no	no	no	no	no	no	no	no	no	no	no	no	no	no	no	no	no	no	no	no	no	no
177250	no	no	no	no	no	no	no	no	no	no	no	no	no	no	no	no	no	no	no	no	no	no	no	no	no
178801	no	no	no	no	no	no	no	no	no	no	no	no	no	no	no	no	no	no	no	no	no	no	no	no	no
179309	no	no	no	no	no	no	no	no	no	no	no	no	no	no	no	no	no	no	no	no	no	no	no	no	no
179821	no	no	no	no	no	no	no	no	no	no	no	no	no	no	no	no	no	no	no	no	no	no	no	no	no
0189645	no	no	no	no	no	no	no	no	no	no	no	no	no	no	no	no	no	no	no	no	no	no	no	no	no
195197	no	no	no	no	no	no	no	no	no	no	no	no	no	no	no	no	no	no	no	no	no	no	no	no	no
206616	no	no	no	no	no	no	no	no	no	no	no	no	no	no	no	no	no	no	no	no	no	no	no	no	no
237418	no	no	no	no	no	no	no	no	no	no	no	no	no	no	no	no	no	no	no	no	no	no	no	no	no
276412	no	no	no	no	no	no	no	no	no	no	no	no	no	no	no	no	no	no	no	no	no	no	no	no	no
309579	no	no	no	no	no	no	no	no	no	no	no	no	no	no	no	no	no	no	no	no	no	no	no	no	no
328768	no	no	no	no	no	no	no	no	no	no	no	no	no	no	no	no	no	no	no	no	no	no	no	no	no
334665	no	no	no	no	no	no	no	no	no	no	no	no	no	no	no	no	no	no	no	no	no	no	no	no	no
443419	no	no	no	no	no	no	no	no	no	no	no	no	no	no	no	no	no	no	no	no	no	no	no	no	no
454591	no	no	no	no	no	no	no	no	no	no	no	no	no	no	no	no	no	no	no	no	no	no	no	no	no
590217	no	no	no	no	no	no	no	no	no	no	no	no	no	no	no	no	no	no	no	no	no	no	no	no	no
617301	no	no	no	no	no	no	no	no	no	no	no	no	no	no	no	no	no	no	no	no	no	no	no	no	no
675308	no	no	no	no	no	no	no	no	no	no	no	no	no	no	no	no	no	no	no	no	no	no	no	no	no
721754	no	no	no	no	no	no	no	no	no	no	no	no	no	no	no	no	no	no	no	no	no	no	no	no	no
800784	no	no	no	no	no	no	no	no	no	no	no	no	no	no	no	no	no	no	no	no	no	no	no	no	no
898430	no	no	no	no	no	no	no	no	no	no	no	no	no	no	no	no	no	no	no	no	no	no	no	no	no
936128	no	no	no	no	no	no	no	no	no	no	no	no	no	no	no	no	no	no	no	no	no	no	no	no	no
249043	no	no	no	no	no	no	no	no	no	no	no	no	no	no	no	no	no	no	no	no	no	no	no	no	no
539598	no	no	no	no	no	no	no	no	no	no	no	no	no	no	no	no	no	no	no	no	no	no	no	no	no
540632	no	no	no	no	no	no	no	no	no	no	no	no	no	no	no	no	no	no	no	no	no	no	no	no	no
545150	no	no	no	no	no	no	no	no	no	no	no	no	no	no	no	no	no	no	no	no	no	no	no	no	no
545960	no	no	no	no	no	no	no	no	no	no	no	no	no	no	no	no	no	no	no	no	no	no	no	no	no
545974	no	no	no	no	no	no	no	no	no	no	no	no	no	no	no	no	no	no	no	no	no	no	no	no	no
527354	no	no	no	no	no	no	no	no	no	no	no	no	no	no	no	no	no	no	no	no	no	no	no	no	no
536525	no	no	no	no	no	no	no	no	no	no	no	no	no	no	no	no	no	no	no	no	no	no	no	no	no
555388	no	no	no	no	no	no	no	no	no	no	no	no	no	no	no	no	no	no	no	no	no	no	no	no	no
567883	no	no	no	no	no	no	no	no	no	no	no	no	no	no	no	no	no	no	no	no	no	no	no	no	no
615028	no	no	no	no	no	no	no	no	no	no	no	no	no	no	no	no	no	no	no	no	no	no	no	no	no
608010	no	no	no	no	no	no	no	no	no	no	no	no	no	no	no	no	no	no	no	no	no	no	no	no	no
624600	no	no	no	no	no	no	no	no	no	no	no	no	no	no	no	no	no	no	no	no	no	no	no	no	no
422853	no	no	no	no	no	no	no	no	no	no	no	no	no	no	no	no	no	no	no	no	no	no	no	no	no
422149	no	no	no	no	no	no	no	no	no	no	no	no	no	no	no	no	no	no	no	no	no	no	no	no	no
445505	no	no	no	no	no	no	no	no	no	no	no	no	no	no	no	no	no	no	no	no	no	no	no	no	no
454468	no	no	no	no	no	no	no	no	no	no	no	no	no	no	no	no	no	no	no	no	no	no	no	no	no
462110	no	no	no	no	no	no	no	no	no	no	no	no	no	no	no	no	no	no	no	no	no	no	no	no	no
466174	no	no	no	no	no	no	no	no	no	no	no	no	no	no	no	no	no	no	no	no	no	no	no	no	no
517068	no	no	no	no	no	no	no	no	no	no	no	no	no	no	no	no	no	no	no	no	no	no	no	no	no
517211	no	no	no	no	no	no	no	no	no	no	no	no	no	no	no	no	no	no	no	no	no	no	no	no	no
517218	no	no	no	no	no	no	no	no	no	no	no	no	no	no	no	no	no	no	no	no	no	no	no	no	no
455843	no	no	no	no	no	no	no	no	no	no	no	no	no	no	no	no	no	no	no	no	no	no	no	no	no
835712	no	no	no	no	no	no	no	no	no	no	no	no	no	no	no	no	no	no	no	no	no	no	no	no	no
840089	no	no	no	no	no	no	no	no	no	no	no	no	no	no	no	no	no	no	no	no	no	no	no	no	no
746435	no	no	no	no	no	no	no	no	no	no	no	no	no	no	no	no	no	no	no	no	no	no	no	no	no
748114	no	no	no	no	no	no	no	no	no	no	no	no	no	no	no	no	no	no	no	no	no	no	no	no	no
772497	no	no	no	no	no	no	no	no	no	no	no	no	no	no	no	no	no	no	no	no	no	no	no	no	no
785275	no	no	no	no	no	no	no	no	no	no	no	no	no	no	no	no	no	no	no	no	no	no	no	no	no
815920	no	no	no	no	no	no	no	no	no	no	no	no	no	no	no	no	no	no	no	no	no	no	no	no	no
803805	no	no	no	no	no	no	no	no	no	no	no	no	no	no	no	no	no	no	no	no	no	no	no	no	no
348553	no	no	no	no	no	no	no	no	no	no	no	no	no	no	no	no	no	no	no	no	no	no	no	no	no
831373	no	no	no	no	no	no	no	no	no	no	no	no	no	no	no	no	no	no	no	no	no	no	no	no	no
826246	no	no	no	no	no	no	no	no	no	no	no	no	no	no	no	no	no	no	no	no	no	no	no	no	no
816851	no	no	no	no	no	no	no	no	no	no	no	no	no	no	no	no	no	no	no	no	no	no	no	no	no
833000	no	no	no	no	no	no	no	no	no	no	no	no	no	no	no	no	no	no	no	no	no	no	no	no	no
836703	no	no	no	no	no	no	no	no	no	no	no	no	no	no	no	no	no	no	no	no	no	no	no	no	no
835708	no	no	no	no	no	no	no	no	no	no	no	no	no	no	no	no	no	no	no	no	no	no	no	no	no

## Sheet: f
ID	Col8282	Col(pVC)	IncA/C	IncB/O/K/Z	IncFI	IncFIB	IncFIB_pHCM2	IncFII_S	IncFII_p	IncFII_p96A	IncI1	IncN	IncN-	IncQ1	IncX4	pSL483+	pESI
1647567	no	no	no	no	no	no	no	no	no	yes	no	no	no	no	no	no	no
1647591	no	no	no	no	no	no	no	no	no	no	no	no	no	no	no	no	no
1029886	no	no	no	no	no	no	no	no	no	no	no	no	no	no	no	no	no
1647680	no	no	no	no	no	no	no	no	no	no	no	no	no	no	no	no	no
1650330	no	no	yes	no	no	no	no	no	no	no	no	no	no	no	no	no	no
97912	no	no	no	no	no	no	no	no	no	no	no	no	no	no	no	no	no
107298	no	no	no	no	no	no	no	no	no	no	no	no	no	no	no	no	no
193292	no	no	no	no	no	no	no	no	no	no	no	no	no	no	no	no	no
208764	no	no	no	no	no	no	no	no	no	no	no	no	no	no	no	no	no
248870	no	no	no	no	no	no	no	no	no	no	no	no	no	no	no	no	no
257410	no	no	no	no	no	no	no	no	no	no	yes	no	no	no	no	no	no
258650	no	no	yes	no	no	no	no	no	no	no	no	no	no	no	no	no	no
278316	no	no	no	no	no	no	no	no	no	no	no	no	no	no	no	no	no
301853	no	no	no	no	no	no	no	no	no	no	no	no	no	no	no	no	no
303632	no	no	yes	no	no	no	no	no	no	no	no	no	no	no	no	no	no
306459	no	no	yes	no	no	no	no	no	no	no	no	no	no	no	no	no	no
317423	no	no	yes	no	no	no	no	no	no	no	yes	no	no	no	no	no	no
317517	no	no	yes	no	no	no	no	no	no	no	no	no	no	no	no	no	no
318377	no	no	no	no	no	no	no	no	no	no	no	no	no	no	no	no	no
319546	no	no	yes	no	no	no	no	no	no	no	no	no	no	no	no	no	no
319752	no	no	no	no	no	no	no	no	no	no	no	no	no	no	no	no	no
320937	no	no	no	no	no	no	no	no	no	no	no	no	no	no	no	no	no
325968	no	no	no	no	no	no	no	no	no	no	no	no	no	no	no	no	no
326047	no	no	yes	no	no	no	no	no	no	no	no	no	no	no	no	no	no
326643	yes	no	no	no	no	no	no	no	no	no	yes	no	no	no	no	no	no
328822	no	no	no	no	no	no	no	no	no	no	no	no	no	no	no	no	no
330927	no	no	no	no	no	no	no	no	no	no	no	no	no	no	no	no	no
333468	no	no	no	no	no	no	no	no	no	no	no	no	no	no	no	no	no
333624	no	no	no	no	no	no	no	no	no	no	yes	no	no	no	no	no	no
335837	no	no	no	no	no	no	no	no	no	no	no	no	no	no	no	no	no
336712	no	no	no	no	no	no	no	no	no	no	no	no	no	no	no	no	no
336882	no	no	no	no	no	no	no	no	no	no	no	no	no	no	no	no	no
340615	no	no	no	no	no	no	no	no	no	no	no	no	no	no	no	no	no
344046	no	no	no	no	no	no	no	no	no	no	no	no	no	no	no	no	no
344346	no	no	no	no	no	no	no	no	no	no	yes	no	no	no	no	yes	no
347239	no	no	no	no	no	no	no	no	no	no	no	no	no	no	no	no	no
359926	no	no	no	no	no	no	no	no	no	no	no	no	no	no	no	no	no
352546	no	no	no	no	no	no	no	no	no	no	no	no	no	no	no	no	no
352581	no	no	no	no	no	no	no	no	no	no	no	no	no	no	no	no	no
352894	no	no	no	no	no	no	no	no	no	no	no	no	no	no	no	no	no
352913	no	no	no	no	no	no	no	no	no	no	no	no	no	no	no	no	no
352916	no	no	no	no	no	no	no	no	no	no	no	no	no	no	no	no	no
352935	no	no	no	no	no	no	no	no	no	no	no	no	no	no	no	no	no
353641	no	no	no	no	no	no	no	no	no	no	no	no	no	no	no	no	no
354514	no	no	no	no	no	no	no	no	no	no	no	no	no	no	no	no	no
355019	no	no	no	no	no	no	no	no	no	no	no	no	no	no	no	no	no
355021	no	no	no	no	no	no	no	no	no	no	no	no	no	no	no	no	no
355027	no	no	no	no	no	no	no	no	no	no	no	no	no	no	no	no	no
355040	no	no	no	no	no	no	no	no	no	no	no	no	no	no	no	no	no
355024	no	no	no	no	no	no	no	no	no	no	no	no	no	no	no	no	no
355037	no	no	no	no	no	no	no	no	no	no	no	no	no	no	no	no	no
355346	no	no	yes	no	no	no	no	no	no	no	no	no	no	no	no	no	no
356680	no	no	no	no	no	no	no	no	no	no	no	no	no	no	no	no	no
357107	no	no	no	no	no	no	no	no	no	no	no	no	no	no	no	no	no
357858	no	no	no	no	no	no	no	no	no	no	no	no	no	no	no	no	no
358771	no	no	no	no	no	no	no	no	no	no	no	no	no	no	no	no	no
359888	no	no	no	no	no	no	no	no	no	no	no	no	no	no	no	no	no
359893	no	no	no	no	no	no	no	no	no	no	no	no	no	no	no	no	no
359895	no	no	no	no	no	no	no	no	no	no	no	no	no	no	no	no	no
360773	no	no	no	no	no	no	no	no	no	no	no	no	no	no	no	no	no
372437	no	no	no	no	no	no	no	no	no	no	no	no	no	no	no	no	no
364258	no	no	no	no	no	no	no	no	no	no	no	no	no	no	no	no	no
364431	no	no	no	no	no	no	no	no	no	no	yes	no	no	no	no	no	no
364958	no	no	no	no	no	no	no	no	no	no	no	no	no	no	no	no	no
365074	no	no	no	no	no	no	no	no	no	no	no	no	no	no	no	no	no
365080	no	no	no	no	no	no	no	no	no	no	no	no	no	no	no	no	no
365082	no	no	no	no	no	no	no	no	no	no	no	no	no	no	no	no	no
367167	no	no	no	no	no	no	no	no	no	no	no	no	no	no	no	no	no
367179	no	no	no	no	no	no	no	no	no	no	no	no	no	no	no	no	no
367432	no	no	no	no	no	no	no	no	no	no	no	no	no	no	no	no	no
368009	no	no	no	no	no	no	no	no	no	no	no	no	no	no	no	no	no
370050	no	no	no	no	no	no	no	no	no	no	no	no	no	no	no	no	no
369842	no	no	no	no	no	no	no	no	no	no	no	no	no	no	no	no	no
369843	no	no	no	no	no	no	no	no	no	no	no	no	no	no	no	no	no
369848	no	no	no	no	no	no	no	no	no	no	no	no	no	no	no	no	no
370013	no	no	no	no	no	no	no	no	no	no	no	no	no	no	no	no	no
370009	no	no	no	no	no	no	no	no	no	no	no	no	no	no	no	no	no
369992	no	no	no	no	no	no	yes	no	no	no	no	no	no	no	no	no	no
372653	no	no	no	no	no	no	no	no	no	no	no	no	no	no	no	no	no
373544	no	no	yes	no	no	no	no	no	no	no	no	no	no	no	no	no	no
374630	no	no	no	no	no	no	no	no	no	no	no	no	no	no	no	no	no
375117	no	no	no	no	no	no	no	no	no	no	no	no	no	no	no	no	no
378297	no	no	yes	no	no	no	no	no	no	no	no	no	no	no	no	no	no
380392	no	no	no	no	no	no	no	no	no	no	no	no	no	no	no	no	no
383747	no	no	no	no	no	no	no	no	no	no	no	no	no	no	no	no	no
383454	no	no	yes	no	no	no	no	no	no	no	no	no	no	no	no	no	no
390969	no	no	yes	no	no	no	no	no	no	no	no	no	no	no	no	no	no
391096	no	no	yes	no	no	no	no	no	no	no	no	no	no	no	no	no	no
393785	no	no	no	no	no	no	no	no	no	no	no	no	no	no	no	no	no
395328	no	no	no	no	no	no	no	no	no	no	no	no	no	no	no	no	no
395198	no	no	no	no	no	no	no	no	no	no	no	no	no	no	no	no	no
402639	no	no	no	no	no	no	no	no	no	no	no	no	no	no	no	no	no
403673	no	no	no	no	no	no	no	no	no	no	no	no	no	no	no	no	no
414096	no	no	no	no	no	no	no	no	no	no	no	no	no	no	no	no	no
414906	no	no	yes	no	no	no	no	no	no	no	no	no	no	no	no	no	no
427725	no	no	yes	no	no	no	no	no	no	no	no	no	no	no	no	no	no
644266	no	no	yes	no	no	no	no	no	no	no	no	no	no	no	no	no	no
648367	no	no	no	no	no	no	no	no	no	no	no	no	no	no	no	no	no
654519	no	no	no	no	no	no	no	no	no	no	no	no	no	no	no	no	no
715892	no	no	no	no	no	no	no	no	no	no	no	no	no	no	no	no	no
717357	no	no	no	no	no	no	no	no	no	no	no	no	no	no	no	no	no
723754	no	no	no	no	no	no	no	no	no	no	no	no	no	no	no	no	no
727313	no	no	yes	no	no	no	no	no	no	no	no	no	no	no	no	no	no
728326	no	no	no	yes	no	no	no	no	no	no	no	no	no	no	no	no	no
733008	no	no	no	no	no	no	no	no	no	no	no	no	no	no	no	no	no
733427	no	no	no	no	no	no	no	no	no	no	no	no	no	no	no	no	no
735347	no	no	no	no	no	no	no	no	no	no	no	no	no	no	no	no	no
736437	no	no	yes	no	no	no	no	no	no	no	no	no	no	no	no	no	no
736946	no	no	no	no	no	no	no	no	no	no	no	no	no	no	no	no	no
736972	no	no	no	no	no	no	no	no	no	no	no	yes	no	no	no	no	no
736981	no	no	no	no	no	no	no	no	no	no	no	no	no	no	no	no	no
745609	no	no	no	no	no	no	no	no	no	no	no	no	no	no	no	no	no
745624	no	no	no	no	no	no	no	no	no	no	no	no	no	no	no	no	no
759282	no	no	no	no	no	no	no	no	no	no	yes	no	no	no	no	no	no
799331	no	no	no	no	no	no	no	no	no	no	no	no	no	no	no	no	no
799327	no	no	no	no	no	no	no	no	no	no	no	no	no	no	no	no	no
799326	no	no	no	no	no	no	no	no	no	no	no	no	no	no	no	no	no
799320	no	no	no	no	no	no	no	no	no	no	no	no	no	no	no	no	no
799305	no	no	no	no	no	no	no	no	no	no	no	no	no	no	no	no	no
799301	no	no	no	no	no	no	no	no	no	no	no	no	no	no	no	no	no
810482	no	no	no	no	no	no	no	no	no	no	no	no	no	no	no	no	no
842768	no	no	no	no	no	no	no	no	no	no	no	no	no	no	no	no	no
851661	no	no	no	no	no	no	no	no	no	no	no	no	no	no	no	no	no
849636	no	no	no	no	no	no	no	no	no	no	no	no	no	no	no	no	no
850099	no	no	no	no	no	no	no	no	no	no	no	no	no	no	no	no	no
856025	no	no	no	no	no	no	no	no	no	no	no	no	no	no	no	no	no
863828	no	no	no	no	no	no	no	no	no	no	no	no	no	no	no	no	no
866465	no	no	yes	no	no	no	no	no	no	no	no	no	no	no	no	no	no
869637	no	no	no	no	no	no	no	no	no	no	no	no	no	no	no	no	no
875581	no	no	no	no	no	no	no	no	no	no	no	no	no	no	no	no	no
908459	no	no	yes	no	no	no	no	no	no	no	no	no	no	no	no	no	no
883916	no	no	no	no	no	no	no	no	no	no	no	no	no	no	no	no	no
886111	no	no	no	no	no	no	no	no	no	no	no	no	no	no	no	no	no
886864	no	no	no	no	no	no	no	no	no	no	no	no	no	no	no	no	no
889889	no	no	no	no	no	no	no	no	no	no	no	no	no	no	no	no	no
893955	no	no	no	no	no	no	no	no	no	no	no	no	no	no	no	no	no
896534	no	no	no	no	yes	no	no	no	no	no	no	no	no	no	no	no	no
902457	no	no	no	no	no	no	no	no	no	no	no	no	no	no	no	no	no
904182	no	no	no	no	no	no	no	no	no	no	no	no	no	no	no	no	no
909536	no	no	no	no	no	no	no	no	no	no	no	no	no	no	no	no	no
919375	no	no	no	no	no	no	no	no	no	no	no	no	no	no	no	no	no
922181	no	no	no	no	no	no	no	no	no	no	no	no	no	no	no	no	no
922185	no	no	no	no	no	no	no	no	no	no	no	no	no	no	no	no	no
935669	no	no	no	no	no	no	no	no	no	no	no	no	no	no	no	no	no
937503	no	no	no	no	no	no	no	no	no	no	yes	no	no	no	no	no	no
936765	no	no	no	no	no	no	no	no	no	no	yes	no	no	no	no	no	no
945314	no	no	no	no	no	no	no	no	no	no	no	no	no	no	no	no	no
946778	no	no	no	no	no	no	no	no	no	no	no	no	no	no	no	no	no
947056	no	no	no	no	no	no	no	no	no	no	no	no	no	no	no	no	no
970343	no	no	no	no	no	no	no	no	no	no	no	no	no	no	no	no	no
0094679	no	no	no	no	no	no	no	no	no	no	no	no	no	no	no	no	no
98043	no	no	yes	no	no	no	no	no	no	no	no	no	no	no	no	no	no
98455	no	no	no	no	no	no	no	no	no	no	no	no	no	no	no	no	no
130318	no	no	yes	no	no	no	no	no	no	no	no	no	no	no	no	no	no
180286	no	no	no	no	no	no	no	no	no	no	no	no	no	no	no	no	no
181293	no	no	yes	no	no	no	no	no	no	no	no	no	no	no	no	no	no
187383	no	no	no	no	no	yes	no	no	no	no	no	no	no	no	no	no	no
187478	no	no	yes	no	no	no	no	no	no	no	no	no	no	no	no	no	no
0188109	no	no	no	no	no	no	no	no	no	no	no	no	no	no	no	no	no
193787	no	no	no	no	no	no	no	no	no	no	no	no	no	no	no	no	no
213350	no	no	no	no	no	no	no	no	no	no	no	no	no	no	no	no	no
339912	no	no	no	no	no	no	no	no	no	no	no	no	no	no	no	no	no
353717	no	no	no	no	no	no	no	no	no	no	no	no	no	no	no	no	no
355327	no	no	no	no	no	no	no	no	no	no	yes	no	no	yes	no	no	no
356156	no	no	no	no	no	no	no	no	no	no	no	no	no	no	no	no	no
356214	no	no	no	no	no	no	no	no	no	no	no	no	no	no	no	no	no
356226	no	no	no	yes	no	no	no	no	no	no	no	no	yes	no	no	no	no
356669	no	no	no	no	no	no	no	no	no	no	yes	no	no	no	no	no	no
357163	no	no	no	no	no	no	no	no	no	no	no	no	no	no	no	no	no
359076	no	no	no	no	no	no	no	no	no	no	no	no	no	no	no	no	no
359140	no	no	no	no	no	no	no	no	no	no	no	no	no	no	no	no	no
359923	no	no	no	no	no	no	no	no	no	no	no	no	no	no	no	no	no
369876	no	no	no	no	no	no	no	no	no	no	no	no	no	no	no	no	no
370691	no	no	no	no	no	no	no	no	no	no	no	no	no	no	no	no	no
383708	no	no	no	no	no	no	no	no	no	no	no	no	no	no	no	no	no
399894	no	no	no	no	no	no	no	no	no	no	no	no	no	no	no	no	no
484008	no	no	no	no	no	no	no	no	no	no	no	no	no	no	no	no	no
544202	no	no	no	no	no	no	no	no	no	no	no	no	no	no	no	no	no
545222	no	no	yes	no	no	no	no	no	no	no	no	no	no	no	no	no	no
566941	no	no	no	no	no	no	no	no	no	no	no	no	no	no	no	no	no
634009	no	no	no	no	no	no	no	no	no	no	no	no	no	no	no	no	no
652769	no	no	no	no	no	no	no	no	no	no	no	no	no	no	no	no	no
674830	no	no	no	no	no	no	no	no	no	no	no	no	no	no	no	no	no
807954	no	no	no	no	no	no	no	no	no	no	no	no	no	no	no	no	no
808406	no	no	no	no	no	no	no	no	no	no	no	no	no	no	no	no	no
832754	no	no	no	no	no	no	no	no	no	no	no	no	no	no	no	no	no
852276	no	no	no	no	no	no	no	no	no	no	no	no	no	no	no	no	no
912118	no	no	no	no	no	no	no	no	no	no	no	no	no	no	no	no	no
913657	yes	yes	no	no	no	no	no	no	no	no	no	no	no	no	no	no	no
914983	no	no	no	no	no	no	no	no	no	no	no	no	no	no	no	no	no
1029436	no	no	no	no	no	yes	no	yes	no	no	no	no	no	no	no	no	no
1029740	no	no	no	no	no	no	no	no	no	no	no	no	no	no	no	no	no
173239	no	no	yes	no	no	no	no	no	no	no	no	no	no	no	no	no	no
532850	no	no	no	no	no	no	no	no	no	no	no	no	no	no	no	no	no
526835	no	no	no	no	no	no	no	no	no	no	yes	no	no	no	no	no	no
538144	no	no	yes	no	no	no	no	no	no	no	no	no	no	no	no	no	no
527351	no	no	no	no	no	no	no	no	no	no	no	no	no	no	no	no	no
534429	no	no	no	no	no	no	no	no	no	no	no	no	no	no	no	no	no
570584	no	no	no	no	no	no	no	no	no	no	no	no	no	no	no	no	no
568235	no	no	no	no	no	no	no	no	no	no	no	no	no	no	no	no	no
572050	no	no	no	no	no	no	no	no	no	no	no	no	no	no	no	no	no
626281	no	no	yes	no	no	no	no	no	no	no	yes	no	no	no	no	no	no
416963	no	no	yes	no	no	no	no	no	no	no	no	no	no	no	no	no	no
429440	no	no	no	no	no	no	no	no	no	no	no	no	no	no	no	no	no
429032	no	no	no	no	no	no	no	no	no	no	no	no	no	no	no	no	no
429054	no	no	no	no	no	no	no	no	no	no	no	no	no	no	no	no	no
429937	no	no	no	no	no	no	no	no	no	no	no	no	no	no	no	no	no
430465	no	no	no	no	no	no	no	no	no	no	no	no	no	no	no	no	no
431035	no	no	yes	no	no	no	no	no	no	no	no	no	no	no	no	no	no
432481	no	no	no	no	no	no	no	no	no	no	yes	no	no	no	no	no	no
436615	no	no	yes	no	no	no	no	no	no	no	no	no	no	no	no	no	no
446678	no	no	no	no	no	no	no	no	no	no	no	no	no	no	no	yes	no
454583	no	no	no	no	no	no	no	no	no	no	no	no	no	no	no	no	no
465562	no	no	no	no	yes	no	no	no	no	no	no	no	no	no	no	no	no
463745	no	no	no	no	no	no	no	no	no	no	no	no	no	no	no	no	no
486030	no	no	no	no	no	no	no	no	no	no	no	no	no	no	no	no	no
491892	no	no	no	no	no	no	no	no	no	no	no	no	no	no	no	no	no
492771	no	no	no	no	no	no	no	no	no	no	no	no	no	no	no	no	no
493549	no	no	no	no	no	no	no	no	no	no	no	no	no	no	no	no	no
509982	no	no	no	no	no	no	no	no	no	no	no	no	no	no	no	no	no
512475	no	no	yes	no	no	no	no	no	no	no	no	no	no	no	no	no	no
513045	no	no	no	no	no	no	no	no	no	no	no	no	no	no	no	no	no
521202	no	no	no	no	no	no	no	no	no	no	no	no	no	no	no	no	no
451752	no	no	no	no	no	no	no	no	no	no	no	no	no	no	no	no	no
524311	no	no	no	no	no	no	no	no	no	no	no	no	no	no	no	no	no
456774	no	no	no	no	no	no	no	no	no	no	no	no	no	no	no	no	no
531330	no	no	no	no	no	no	no	no	no	no	no	no	no	no	no	no	no
836987	no	no	no	no	no	no	no	no	no	no	no	no	no	no	no	no	no
741581	no	no	no	no	no	no	no	no	no	no	no	no	no	no	no	no	yes
751466	no	no	no	no	no	no	no	no	no	no	no	no	no	no	no	no	no
751994	no	no	no	no	no	no	no	no	no	no	no	no	no	no	no	no	no
772328	no	no	no	no	no	no	no	no	no	no	no	no	no	no	no	no	no
786272	no	no	no	no	no	no	no	no	no	no	no	no	no	no	no	no	no
815917	no	no	no	no	no	no	no	no	no	no	no	no	no	no	no	no	no
813080	no	no	no	no	yes	no	no	no	no	no	yes	no	no	no	no	no	no
346907	no	no	no	no	no	no	no	no	no	no	no	no	no	no	no	no	no
347265	no	no	no	no	yes	no	no	no	no	no	no	no	no	no	no	no	no
349952	no	no	no	no	no	no	no	no	no	no	no	no	no	no	no	no	no
350302	no	no	no	no	no	no	no	no	no	no	no	no	no	no	no	no	no
831143	no	no	no	no	no	no	no	no	no	no	no	no	no	no	no	no	no
819025	no	no	no	no	no	no	no	no	no	no	no	no	no	no	no	no	no
823100	no	no	no	no	no	no	no	no	no	no	no	no	no	no	no	no	no
824176	no	no	no	no	no	no	no	no	no	no	no	no	no	no	no	no	no
818267	no	no	no	no	no	no	no	no	no	no	no	no	no	no	no	no	no
831562	no	no	no	no	no	no	no	no	no	no	no	no	no	no	no	no	no
832942	no	no	no	no	no	no	no	no	no	no	no	no	no	no	no	no	no
833407	no	no	no	no	no	no	no	no	no	no	no	no	no	no	no	no	no
882117	no	no	no	no	no	no	no	no	no	no	yes	no	no	no	no	no	no
885893	no	no	no	no	no	no	no	no	no	no	no	no	no	no	no	no	no
355437	no	no	no	no	no	no	no	no	no	no	no	no	no	no	no	no	no
306067	no	no	no	yes	yes	no	yes	no	no	no	no	no	no	no	no	no	no
220401	no	no	no	no	no	yes	no	no	no	no	no	no	no	no	no	no	no
261860	no	no	yes	no	no	no	no	no	no	no	no	no	no	no	no	no	no
264607	no	no	no	no	yes	no	no	no	no	no	no	no	no	no	no	no	no
283092	no	no	yes	no	no	no	no	no	no	no	no	no	no	no	no	no	no
247205	no	no	no	no	no	no	no	no	no	no	no	no	no	no	no	no	no
349661	no	no	no	no	no	no	no	no	no	no	no	no	no	no	no	no	no
351190	no	no	no	no	no	no	no	no	no	no	no	no	no	no	no	no	no
348808	no	no	no	no	no	no	no	no	no	no	no	no	no	no	no	no	no
352386	no	no	no	no	no	no	no	no	no	no	no	no	no	no	no	no	no
352921	no	no	no	no	no	no	no	no	no	no	no	no	no	no	no	no	no
SRR1645903	no	no	no	no	no	no	no	no	no	no	no	no	no	no	no	no	no
YA00208946	no	no	no	no	no	no	no	no	no	no	yes	no	no	no	no	no	no
1026131	no	no	no	no	no	no	no	no	no	no	no	no	no	no	no	no	no
1026423	no	no	no	no	no	no	no	no	no	no	no	no	no	no	no	no	no
1029838	no	no	no	no	no	no	no	no	no	no	no	no	no	no	no	no	no
1649187	no	no	no	no	no	no	no	no	no	no	no	no	no	no	no	no	no
89126	no	no	no	no	no	no	no	no	no	no	no	no	no	no	no	no	no
89139	no	no	no	no	no	no	no	no	no	no	no	no	no	no	no	no	no
175773	no	no	no	no	no	no	no	no	no	no	no	no	no	no	no	no	no
178804	no	no	no	no	no	no	no	no	no	no	no	no	no	no	no	no	no
184942	no	no	no	no	no	no	no	no	no	no	no	no	no	no	no	no	no
212097	no	no	no	no	no	no	no	no	no	no	no	no	no	no	no	no	no
229069	no	no	no	no	no	no	no	no	no	no	no	no	no	no	no	no	no
249041	no	no	no	no	no	no	no	no	no	no	no	no	no	no	no	no	no
253218	no	no	no	no	no	no	no	no	no	no	no	no	no	no	no	no	no
281693	no	no	no	no	no	no	no	no	no	no	no	no	no	no	no	no	no
264426	no	no	no	no	no	no	no	no	no	no	no	no	no	no	no	no	no
274823	no	no	no	no	no	no	no	no	no	no	no	no	no	no	no	no	no
302907	no	no	no	no	no	no	no	no	no	no	no	no	no	no	no	no	no
317365	no	no	no	no	no	no	no	no	no	yes	no	no	no	no	no	no	no
319735	no	no	no	no	no	no	no	no	no	no	no	no	no	no	no	no	no
336559	no	no	no	no	no	no	no	no	no	no	no	no	no	no	no	no	no
348554	no	no	no	no	no	no	no	no	no	no	no	no	no	no	no	no	no
361590	no	no	no	no	no	no	no	no	no	no	yes	no	no	no	no	no	no
340098	no	no	no	no	no	no	no	no	no	no	no	no	no	no	no	no	no
385025	no	no	no	no	no	no	no	no	no	no	no	no	no	no	no	no	no
389869	no	no	no	no	no	no	no	no	no	no	no	no	no	no	no	no	no
624883	no	no	no	no	no	no	no	no	no	no	no	no	no	no	no	no	no
625446	no	no	no	no	no	no	no	no	no	no	no	no	no	no	no	no	no
626501	no	no	no	no	no	no	no	no	no	no	no	no	no	no	no	no	no
631354	no	no	no	no	no	no	no	no	no	no	no	no	no	no	no	no	no
647940	no	no	no	no	no	no	no	no	no	no	no	no	no	no	no	no	no
650658	no	no	no	no	no	no	no	no	no	no	no	no	no	no	no	no	no
650685	no	no	no	no	no	no	no	no	no	no	no	no	no	no	no	no	no
669610	no	no	yes	no	no	no	no	no	no	no	no	no	no	no	no	no	no
673002	no	no	no	no	no	no	no	no	no	no	no	no	no	no	no	no	no
687291	no	no	yes	no	no	no	no	no	no	no	no	no	no	no	no	no	no
709677	no	no	no	no	no	no	no	no	no	no	no	no	no	no	no	no	no
721781	no	no	no	no	no	no	no	no	no	no	no	no	no	no	no	no	no
732286	no	no	no	no	no	no	no	no	no	no	no	no	no	no	no	no	no
735657	no	no	no	no	no	no	no	no	no	no	no	no	no	no	no	no	no
783071	no	no	no	no	no	no	no	no	no	no	no	no	no	no	no	no	no
807886	no	no	no	no	no	no	no	no	no	no	no	no	no	no	no	no	no
814525	no	no	no	no	no	no	no	no	no	no	no	no	no	no	no	no	no
840914	no	no	no	no	no	no	no	no	no	no	no	no	no	no	no	no	no
843242	no	no	no	no	no	no	no	no	no	no	no	no	no	no	no	no	no
849383	no	no	no	no	no	no	no	no	no	no	no	no	no	no	no	no	no
856387	no	no	no	no	no	no	no	no	no	no	no	no	no	no	no	no	no
883319	no	no	no	no	no	no	no	no	no	no	no	no	no	no	no	no	no
889644	no	no	no	no	no	no	no	no	no	no	no	no	no	no	no	no	no
889656	no	no	no	no	no	no	no	no	no	no	no	no	no	no	no	no	no
892000	no	no	no	no	no	no	no	no	no	no	no	no	no	no	no	no	no
901435	no	no	no	no	no	no	no	no	no	no	no	no	no	no	no	no	no
901586	no	no	no	no	no	no	no	no	no	no	no	no	no	no	no	no	no
901594	no	no	no	no	no	no	no	no	no	no	no	no	no	no	no	no	no
929016	no	no	no	no	no	no	no	no	no	no	no	no	no	no	no	no	no
935974	no	no	no	no	no	no	no	no	no	no	no	no	no	no	no	no	no
940960	no	no	no	no	no	no	no	no	no	no	no	no	no	no	no	no	no
944275	no	no	no	no	no	no	no	no	no	no	no	yes	no	no	no	no	no
946641	no	no	no	no	no	no	no	no	no	no	no	no	no	no	no	no	no
948735	no	no	no	no	no	no	no	no	no	no	no	no	no	no	no	no	no
949727	no	no	no	no	no	no	no	no	no	no	no	no	no	no	no	no	no
963941	no	no	no	no	no	no	no	no	no	no	no	no	no	no	no	no	no
106941	no	no	no	no	no	no	no	no	no	no	no	no	no	no	no	no	no
106946	no	no	no	no	no	no	no	no	no	no	no	no	no	no	no	no	no
106959	no	no	no	no	no	no	no	no	no	no	no	no	no	no	no	no	no
173808	no	no	no	no	no	no	no	no	no	no	no	no	no	no	no	no	no
177250	no	no	no	no	no	no	no	no	no	no	no	no	no	no	no	no	no
178801	no	no	no	no	no	no	no	no	no	no	no	no	no	no	no	no	no
179309	no	no	no	no	no	no	no	no	no	no	no	no	no	no	no	no	no
179821	no	no	no	no	no	no	no	no	no	no	no	no	no	no	no	no	no
0189645	no	no	no	no	no	no	no	no	no	no	no	no	no	no	no	no	no
195197	no	no	no	no	no	no	no	no	no	no	no	no	no	no	no	no	no
206616	no	no	no	no	no	no	no	no	yes	no	no	no	no	no	no	no	no
237418	no	no	no	no	no	no	no	no	no	no	no	no	no	no	no	no	no
276412	no	no	no	no	no	no	no	no	no	no	no	no	no	no	no	no	no
309579	no	no	no	no	no	no	no	no	no	no	no	no	no	no	no	no	no
328768	no	no	no	no	no	no	no	no	no	no	no	no	no	no	no	no	no
334665	no	no	no	no	no	no	no	no	no	no	no	no	no	no	no	no	no
443419	no	no	no	no	no	no	no	no	no	no	no	no	no	no	no	no	no
454591	no	no	no	no	no	no	no	no	no	no	no	no	no	no	no	no	no
590217	no	no	no	no	no	no	no	no	no	no	no	no	no	no	no	no	no
617301	no	no	no	no	no	no	no	no	no	no	no	no	no	no	no	no	no
675308	no	no	yes	no	no	no	no	no	no	no	no	no	no	no	no	no	no
721754	no	no	no	no	no	no	no	no	no	no	no	no	no	no	no	no	no
800784	no	no	no	no	no	no	no	no	no	no	no	no	no	no	no	no	no
898430	no	no	no	no	no	no	no	no	no	no	no	no	no	no	no	no	no
936128	no	no	no	no	no	no	no	no	no	no	no	no	no	no	no	no	no
249043	no	no	no	no	no	no	no	no	no	no	no	no	no	no	no	no	no
539598	no	no	no	no	no	no	no	no	no	yes	no	no	no	no	no	no	no
540632	no	no	no	no	no	no	no	no	no	no	no	no	no	no	no	no	no
545150	no	no	no	no	no	no	no	no	no	no	no	no	no	no	no	no	no
545960	no	no	no	no	no	no	no	no	no	no	no	no	no	no	no	no	no
545974	no	no	no	no	no	no	no	no	no	no	no	no	no	no	no	no	no
527354	no	no	no	no	no	no	no	no	no	no	no	no	no	no	no	no	no
536525	no	no	no	no	no	no	no	no	no	no	no	no	no	no	no	no	no
555388	no	no	no	no	no	no	no	no	no	no	no	no	no	no	no	no	no
567883	no	no	no	no	no	no	no	no	no	no	no	no	no	no	no	no	no
615028	no	no	no	no	no	no	no	no	no	no	no	no	no	no	no	no	no
608010	no	no	no	no	no	no	no	no	no	no	no	no	no	no	no	no	no
624600	no	no	no	no	no	no	no	no	no	no	no	no	no	no	no	no	no
422853	no	no	no	no	no	no	no	no	no	no	no	no	no	no	no	no	no
422149	no	no	no	no	no	no	no	no	no	no	no	no	no	no	no	no	no
445505	no	no	no	no	no	no	no	no	no	no	no	no	no	no	no	no	no
454468	no	no	no	no	no	no	no	no	no	no	no	no	no	no	no	no	no
462110	no	no	no	no	no	no	no	no	no	no	no	no	no	no	no	no	no
466174	no	no	no	no	no	no	no	no	no	no	no	no	no	no	no	no	no
517068	no	no	no	no	no	no	no	no	no	no	no	no	no	no	no	no	no
517211	no	no	no	no	no	no	no	no	no	no	no	no	no	no	no	no	no
517218	no	no	no	no	no	no	no	no	no	no	no	no	no	no	no	no	no
455843	no	no	no	no	no	no	no	no	no	no	no	no	no	no	no	no	no
835712	no	no	no	no	no	no	no	no	no	no	no	no	no	no	no	no	no
840089	no	no	no	no	no	no	no	no	no	no	no	no	no	no	no	no	no
746435	no	no	no	no	no	no	no	no	no	no	no	no	no	no	no	no	no
748114	no	no	no	no	no	no	no	no	no	no	no	no	no	no	no	no	no
772497	no	no	no	no	no	no	no	no	no	no	no	no	no	no	no	no	no
785275	no	no	no	no	no	no	no	no	no	no	yes	no	no	no	no	no	no
815920	no	no	no	no	no	no	no	no	no	no	no	no	no	no	no	no	no
803805	no	no	no	no	no	no	no	no	no	no	no	no	no	no	no	no	no
348553	no	no	no	no	no	no	no	no	no	no	no	no	no	no	no	no	no
831373	no	no	no	no	no	no	no	no	no	no	no	no	no	no	no	no	no
826246	no	no	no	no	no	no	no	no	no	no	no	no	no	no	no	no	no
816851	no	no	no	no	no	no	no	no	no	no	yes	no	no	no	yes	yes	no
833000	no	no	no	no	no	no	no	no	no	no	no	no	no	no	no	no	no
836703	no	no	no	no	no	no	no	no	no	no	no	no	no	no	no	no	no
835708	no	no	no	no	no	no	no	no	no	no	no	no	no	no	no	no	no

## Sheet: g
ID	STM0266	STM0267	STM0268	STM0269	STM027-	STM0270	STM0271	STM0272	STM0273	STM0274	STM0275	STM0278	STM0280	STM0281	STM0282	STM0283	STM0284	STM0285	STM0286	STM0287	avrA	csgA_1	csgB	csgC_1	csgD	csgE	csgF	csgG	fimA	fimC_4	fimD_2	fimF_3	fimH	fimI_2	fimW	fimY	fimZ	fur	fyuA-	hilA	hilC	hilD	iacP	iagB	invA	invB	invC_sctN	invE	invF
370009	yes	yes	yes	yes	yes	yes	yes	yes	yes	yes	no	yes	yes	yes	yes	yes	yes	yes	yes	yes	yes	yes	yes	yes	yes	yes	yes	yes	yes	yes	yes	yes	yes	yes	yes	yes	yes	yes	no	yes	yes	yes	yes	yes	yes	yes	yes	yes	yes
369848	yes	yes	yes	yes	yes	yes	yes	yes	yes	yes	no	yes	yes	yes	yes	yes	yes	yes	yes	yes	yes	yes	yes	yes	yes	yes	yes	yes	yes	yes	yes	yes	yes	yes	yes	yes	yes	yes	no	yes	yes	yes	yes	yes	yes	yes	yes	yes	yes
229069	yes	yes	yes	yes	no	yes	yes	no	no	no	no	no	no	no	no	no	no	no	no	no	yes	yes	yes	yes	yes	yes	yes	yes	yes	yes	yes	yes	yes	yes	yes	yes	yes	yes	no	yes	yes	yes	yes	yes	yes	yes	yes	yes	yes
355037	yes	yes	yes	yes	yes	yes	yes	yes	yes	yes	no	yes	yes	yes	yes	yes	yes	yes	no	yes	yes	yes	yes	yes	yes	yes	yes	yes	yes	yes	yes	yes	yes	yes	yes	yes	yes	yes	no	yes	yes	yes	yes	yes	yes	yes	yes	yes	yes
340615	yes	yes	yes	yes	yes	yes	yes	yes	yes	yes	no	yes	yes	yes	yes	yes	yes	yes	yes	yes	yes	yes	yes	yes	yes	yes	yes	yes	yes	yes	yes	yes	yes	yes	yes	yes	yes	yes	no	yes	yes	yes	yes	yes	yes	yes	yes	yes	yes
354514	yes	yes	yes	yes	yes	yes	yes	yes	yes	yes	no	yes	yes	yes	yes	no	no	yes	no	yes	yes	yes	yes	yes	yes	yes	yes	yes	yes	yes	yes	yes	yes	yes	yes	yes	yes	yes	no	yes	yes	yes	yes	yes	yes	yes	yes	yes	yes
336882	yes	yes	yes	yes	yes	yes	yes	yes	yes	yes	no	yes	yes	yes	yes	yes	yes	yes	yes	yes	yes	yes	yes	yes	yes	yes	yes	yes	yes	yes	yes	yes	yes	yes	yes	yes	yes	yes	no	yes	yes	yes	yes	yes	yes	yes	yes	yes	yes
348554	yes	yes	yes	yes	no	yes	yes	no	no	no	no	no	no	no	no	no	no	no	no	no	yes	yes	yes	yes	yes	yes	yes	yes	yes	yes	yes	yes	yes	yes	yes	yes	yes	yes	no	yes	yes	yes	yes	yes	yes	yes	yes	yes	yes
347239	yes	yes	yes	yes	yes	yes	yes	yes	yes	yes	no	yes	yes	yes	yes	yes	yes	yes	no	yes	yes	yes	yes	yes	yes	yes	yes	yes	yes	yes	yes	yes	yes	yes	yes	yes	yes	yes	no	yes	yes	yes	yes	yes	yes	yes	yes	yes	yes
357107	yes	yes	yes	yes	yes	yes	yes	yes	yes	yes	no	yes	yes	yes	yes	yes	yes	yes	yes	yes	yes	yes	yes	yes	yes	yes	yes	yes	yes	yes	yes	yes	yes	yes	yes	yes	yes	yes	no	yes	yes	yes	yes	yes	yes	yes	yes	yes	yes
356680	yes	yes	yes	yes	yes	yes	yes	yes	yes	yes	no	yes	yes	yes	yes	yes	yes	yes	yes	yes	yes	yes	yes	yes	yes	yes	yes	yes	yes	yes	yes	yes	yes	yes	yes	yes	yes	yes	no	yes	yes	yes	yes	yes	yes	yes	yes	yes	yes
248870	yes	yes	yes	yes	yes	yes	yes	yes	yes	yes	no	yes	yes	yes	yes	yes	yes	yes	yes	yes	yes	yes	yes	yes	yes	yes	yes	yes	yes	yes	yes	yes	yes	yes	yes	yes	yes	yes	no	yes	yes	yes	yes	yes	yes	yes	yes	yes	yes
249041	yes	yes	yes	yes	no	yes	yes	no	no	no	no	no	no	no	no	no	no	no	no	no	yes	yes	yes	yes	yes	yes	yes	yes	yes	yes	yes	yes	yes	yes	yes	yes	yes	yes	no	yes	yes	yes	yes	yes	yes	yes	yes	yes	yes
257410	yes	yes	yes	yes	yes	yes	yes	yes	yes	yes	no	yes	yes	yes	yes	yes	yes	yes	yes	yes	yes	yes	yes	yes	yes	yes	yes	yes	yes	yes	yes	yes	yes	yes	yes	yes	yes	yes	no	yes	yes	yes	yes	yes	yes	yes	yes	yes	yes
352935	yes	yes	yes	yes	yes	yes	yes	yes	yes	yes	no	yes	yes	yes	yes	yes	no	yes	yes	yes	yes	yes	yes	yes	yes	yes	yes	yes	yes	yes	yes	yes	yes	yes	yes	yes	yes	yes	no	yes	yes	yes	yes	yes	yes	yes	yes	yes	yes
258650	yes	yes	yes	yes	yes	yes	yes	yes	yes	yes	no	yes	yes	yes	yes	yes	yes	yes	yes	yes	yes	yes	yes	yes	yes	yes	yes	yes	yes	yes	yes	yes	yes	yes	yes	yes	yes	yes	no	yes	yes	yes	yes	yes	yes	yes	yes	yes	yes
253218	yes	yes	yes	yes	no	yes	yes	no	no	no	no	no	no	no	no	no	no	no	no	no	yes	yes	yes	yes	yes	yes	yes	yes	yes	yes	yes	yes	yes	yes	yes	yes	yes	yes	no	yes	yes	yes	yes	yes	yes	yes	yes	yes	yes
328822	yes	yes	yes	yes	yes	yes	yes	yes	yes	yes	no	yes	yes	yes	yes	yes	yes	yes	yes	yes	yes	yes	yes	yes	yes	yes	yes	yes	yes	yes	yes	yes	yes	yes	yes	yes	yes	yes	no	yes	yes	yes	yes	yes	yes	yes	yes	yes	yes
330927	yes	yes	yes	yes	yes	yes	yes	yes	yes	yes	no	yes	yes	yes	yes	yes	yes	yes	yes	yes	yes	yes	yes	yes	yes	yes	yes	yes	yes	yes	yes	yes	yes	yes	yes	yes	yes	yes	no	yes	yes	yes	yes	yes	yes	yes	yes	yes	yes
364431	yes	yes	yes	yes	yes	yes	yes	yes	yes	yes	no	yes	yes	yes	yes	yes	yes	yes	yes	yes	yes	yes	yes	yes	yes	yes	yes	yes	yes	yes	yes	yes	yes	yes	yes	yes	yes	yes	no	yes	yes	yes	yes	yes	yes	yes	yes	yes	yes
365080	yes	yes	yes	yes	yes	yes	yes	yes	yes	yes	no	yes	yes	yes	yes	yes	yes	yes	yes	yes	yes	yes	yes	yes	yes	yes	yes	yes	yes	yes	yes	yes	yes	yes	yes	yes	yes	yes	no	yes	yes	yes	yes	yes	yes	yes	yes	yes	yes
367179	yes	yes	yes	yes	yes	yes	yes	yes	yes	yes	no	yes	yes	yes	yes	yes	yes	yes	yes	yes	yes	yes	yes	yes	yes	yes	yes	yes	yes	yes	yes	yes	yes	yes	yes	yes	yes	yes	no	yes	yes	yes	yes	yes	yes	yes	yes	yes	yes
365082	yes	yes	yes	yes	yes	yes	yes	yes	yes	yes	no	yes	yes	yes	yes	yes	yes	yes	yes	yes	yes	yes	yes	yes	yes	yes	yes	yes	yes	yes	yes	yes	yes	yes	yes	yes	yes	yes	no	yes	yes	yes	yes	yes	yes	yes	yes	yes	yes
352916	yes	yes	yes	yes	yes	yes	yes	yes	yes	yes	no	yes	yes	yes	yes	yes	yes	yes	no	yes	yes	yes	yes	yes	yes	yes	yes	yes	yes	yes	yes	yes	yes	yes	yes	yes	yes	yes	no	yes	yes	yes	yes	yes	yes	yes	yes	yes	yes
367432	yes	yes	yes	yes	yes	yes	yes	yes	yes	yes	no	yes	yes	yes	yes	yes	yes	yes	yes	yes	yes	yes	yes	yes	yes	yes	yes	yes	yes	yes	yes	yes	yes	yes	yes	yes	yes	yes	no	yes	yes	yes	yes	yes	yes	yes	yes	yes	yes
364258	yes	yes	yes	yes	yes	yes	yes	yes	yes	yes	no	yes	yes	yes	yes	yes	yes	yes	yes	yes	yes	yes	yes	yes	yes	yes	yes	yes	yes	yes	yes	yes	yes	yes	yes	yes	yes	yes	no	yes	yes	yes	yes	yes	yes	yes	yes	yes	yes
264426	yes	yes	yes	yes	no	yes	yes	no	no	no	no	no	no	no	no	no	no	no	no	no	yes	yes	yes	yes	yes	yes	yes	yes	yes	yes	yes	yes	yes	yes	yes	yes	yes	yes	no	yes	yes	yes	yes	yes	yes	yes	yes	yes	yes
274823	yes	yes	yes	yes	no	yes	yes	no	no	no	no	no	no	no	no	no	no	no	no	no	yes	yes	yes	yes	yes	yes	yes	yes	yes	yes	yes	yes	yes	yes	yes	yes	yes	yes	no	yes	yes	yes	yes	yes	yes	yes	yes	yes	yes
317365	yes	yes	yes	yes	yes	yes	yes	yes	yes	yes	no	yes	yes	yes	yes	no	yes	yes	yes	yes	yes	yes	yes	yes	yes	yes	yes	yes	yes	yes	yes	yes	yes	yes	yes	yes	yes	yes	no	yes	yes	yes	yes	yes	yes	yes	yes	yes	yes
317517	yes	yes	yes	yes	yes	yes	yes	yes	yes	yes	no	yes	yes	yes	yes	yes	no	yes	yes	yes	yes	yes	yes	yes	yes	yes	yes	yes	yes	yes	yes	yes	yes	yes	yes	yes	yes	yes	no	yes	yes	yes	yes	yes	yes	yes	yes	yes	yes
318377	yes	yes	yes	yes	yes	yes	yes	yes	yes	yes	no	yes	yes	yes	yes	yes	yes	yes	yes	yes	yes	yes	yes	yes	yes	yes	yes	yes	yes	yes	yes	yes	yes	yes	yes	yes	yes	yes	no	yes	yes	yes	yes	yes	yes	yes	yes	yes	yes
317423	yes	yes	yes	yes	yes	yes	yes	yes	yes	yes	no	yes	yes	yes	yes	yes	yes	yes	yes	yes	yes	yes	yes	yes	yes	yes	yes	yes	yes	yes	yes	yes	yes	yes	yes	yes	yes	yes	no	yes	yes	yes	yes	yes	yes	yes	yes	yes	yes
319735	yes	yes	yes	yes	no	yes	yes	no	no	no	no	no	no	no	no	no	no	no	no	no	yes	yes	yes	yes	yes	yes	yes	yes	yes	yes	yes	yes	yes	yes	yes	yes	yes	yes	no	yes	yes	yes	yes	yes	yes	yes	yes	yes	yes
319546	yes	yes	yes	yes	yes	yes	yes	yes	yes	yes	no	yes	yes	yes	yes	yes	yes	yes	yes	yes	yes	yes	yes	yes	yes	yes	yes	yes	yes	yes	yes	yes	yes	yes	yes	yes	yes	yes	no	yes	yes	yes	yes	yes	yes	yes	yes	yes	yes
326643	yes	yes	yes	yes	yes	yes	yes	yes	yes	yes	no	yes	yes	yes	yes	no	yes	yes	yes	yes	yes	yes	yes	yes	yes	yes	yes	yes	yes	yes	yes	yes	yes	yes	yes	yes	yes	yes	no	yes	yes	yes	yes	yes	yes	yes	yes	yes	yes
320937	yes	yes	yes	yes	yes	yes	yes	yes	yes	yes	no	yes	yes	yes	yes	yes	yes	yes	yes	yes	yes	yes	yes	yes	yes	yes	yes	yes	yes	yes	yes	yes	yes	yes	yes	yes	yes	yes	no	yes	yes	yes	yes	yes	yes	yes	yes	yes	no
319752	yes	yes	yes	yes	yes	yes	yes	yes	yes	yes	no	yes	yes	yes	yes	yes	yes	yes	yes	yes	yes	yes	yes	yes	yes	yes	yes	yes	yes	yes	yes	yes	yes	yes	yes	yes	yes	yes	no	yes	yes	yes	yes	yes	yes	yes	yes	yes	yes
278316	yes	yes	yes	yes	yes	yes	yes	yes	yes	yes	no	yes	yes	yes	yes	yes	yes	yes	yes	yes	yes	yes	yes	yes	yes	yes	yes	yes	yes	yes	yes	yes	yes	yes	yes	yes	yes	yes	no	yes	yes	yes	yes	yes	yes	yes	yes	yes	yes
414906	yes	yes	yes	yes	yes	yes	yes	yes	yes	yes	no	yes	yes	yes	yes	yes	yes	yes	yes	yes	yes	yes	yes	yes	yes	yes	yes	yes	yes	yes	yes	yes	yes	yes	yes	yes	yes	no	no	yes	yes	yes	yes	yes	yes	yes	yes	yes	yes
380392	yes	yes	yes	yes	yes	yes	yes	yes	yes	yes	no	yes	yes	yes	yes	yes	yes	yes	yes	yes	yes	yes	yes	yes	yes	yes	yes	yes	yes	yes	yes	yes	yes	yes	yes	yes	yes	yes	no	yes	yes	yes	yes	yes	yes	yes	yes	yes	yes
395198	yes	yes	yes	yes	yes	yes	yes	yes	yes	yes	no	yes	yes	yes	yes	no	no	yes	no	yes	yes	yes	yes	yes	yes	yes	yes	yes	yes	no	yes	yes	yes	yes	yes	yes	yes	yes	no	yes	yes	yes	yes	yes	yes	yes	yes	yes	yes
395328	yes	yes	yes	yes	yes	yes	yes	yes	yes	yes	no	yes	yes	yes	yes	yes	yes	yes	yes	yes	yes	yes	yes	yes	yes	yes	yes	yes	yes	yes	yes	yes	yes	yes	yes	yes	yes	yes	no	yes	yes	yes	yes	yes	yes	yes	yes	yes	yes
374630	yes	yes	yes	yes	yes	yes	yes	yes	yes	yes	no	yes	yes	yes	yes	yes	yes	yes	yes	yes	yes	yes	yes	yes	yes	yes	yes	yes	yes	yes	yes	yes	yes	yes	yes	yes	yes	yes	no	yes	yes	yes	yes	yes	yes	yes	yes	yes	yes
393785	yes	yes	yes	yes	yes	yes	yes	yes	yes	yes	no	yes	yes	yes	yes	yes	yes	yes	yes	yes	yes	yes	yes	yes	yes	yes	yes	yes	yes	yes	yes	yes	yes	yes	yes	yes	yes	yes	no	yes	yes	yes	yes	yes	yes	yes	yes	yes	yes
325968	yes	yes	yes	yes	yes	yes	yes	yes	yes	yes	no	yes	yes	yes	yes	yes	yes	yes	yes	yes	yes	yes	yes	yes	yes	yes	yes	yes	yes	yes	yes	yes	yes	yes	yes	yes	yes	yes	no	yes	yes	yes	yes	yes	yes	yes	yes	yes	yes
326047	yes	yes	yes	yes	yes	yes	yes	yes	yes	yes	no	yes	yes	yes	yes	yes	yes	yes	yes	yes	yes	yes	yes	yes	yes	yes	yes	yes	yes	yes	yes	yes	yes	yes	yes	yes	yes	yes	no	yes	yes	yes	yes	yes	yes	yes	yes	yes	yes
1647680	yes	yes	yes	yes	yes	yes	yes	yes	yes	yes	no	yes	yes	yes	yes	no	yes	yes	yes	yes	yes	yes	yes	yes	yes	yes	yes	yes	yes	yes	yes	yes	yes	yes	yes	yes	yes	yes	no	yes	yes	yes	yes	yes	yes	yes	yes	yes	yes
1649187	yes	yes	yes	yes	no	yes	yes	no	no	no	no	no	no	no	no	no	no	no	no	no	yes	yes	yes	yes	yes	yes	yes	yes	yes	yes	yes	yes	yes	yes	yes	yes	yes	yes	no	yes	yes	yes	yes	yes	yes	yes	yes	yes	yes
1647591	yes	yes	yes	yes	yes	yes	yes	yes	yes	yes	no	yes	yes	yes	yes	yes	yes	yes	yes	yes	yes	yes	yes	yes	yes	yes	yes	yes	yes	yes	yes	yes	yes	yes	yes	yes	yes	yes	no	yes	yes	yes	yes	yes	yes	yes	yes	yes	yes
1647567	yes	yes	yes	yes	yes	yes	yes	yes	yes	yes	no	yes	yes	yes	yes	yes	yes	yes	yes	yes	yes	yes	yes	yes	yes	yes	yes	yes	yes	yes	yes	yes	yes	yes	yes	yes	yes	yes	no	yes	yes	yes	yes	yes	yes	yes	yes	yes	yes
373544	yes	yes	yes	yes	yes	yes	no	yes	yes	yes	no	yes	yes	yes	yes	yes	yes	yes	yes	yes	yes	yes	yes	yes	yes	yes	yes	yes	yes	yes	yes	yes	yes	yes	yes	yes	yes	yes	no	yes	yes	yes	yes	yes	yes	yes	yes	yes	yes
1026131	yes	yes	yes	yes	no	yes	yes	no	no	no	no	no	no	no	no	no	no	no	no	no	yes	yes	yes	yes	yes	yes	yes	yes	yes	yes	yes	yes	yes	yes	yes	yes	yes	yes	no	yes	yes	yes	yes	yes	yes	yes	yes	yes	yes
1650330	yes	yes	yes	yes	yes	yes	yes	yes	yes	yes	no	yes	yes	yes	yes	yes	yes	yes	yes	yes	yes	yes	yes	yes	yes	yes	yes	yes	yes	yes	yes	yes	yes	yes	yes	yes	yes	yes	no	yes	yes	yes	yes	yes	yes	yes	yes	yes	yes
1026423	yes	yes	yes	yes	yes	yes	yes	yes	yes	yes	no	yes	yes	yes	yes	yes	yes	yes	yes	yes	yes	yes	yes	yes	yes	yes	yes	yes	yes	yes	yes	yes	yes	yes	yes	yes	yes	yes	no	yes	yes	yes	yes	yes	yes	yes	yes	yes	yes
89126	yes	yes	yes	yes	no	yes	yes	no	no	no	no	no	no	no	no	no	no	no	no	no	yes	yes	yes	yes	yes	yes	yes	yes	yes	no	yes	yes	yes	yes	yes	yes	yes	yes	no	yes	yes	yes	yes	yes	yes	yes	yes	yes	yes
89139	yes	yes	yes	yes	no	yes	yes	no	no	no	no	no	no	no	no	no	no	no	no	no	yes	yes	yes	yes	yes	yes	yes	yes	yes	yes	yes	yes	yes	yes	yes	yes	yes	yes	no	yes	yes	yes	yes	yes	yes	yes	yes	yes	yes
372437	yes	yes	yes	yes	yes	yes	yes	yes	yes	yes	no	yes	yes	yes	yes	yes	yes	yes	yes	yes	yes	yes	yes	yes	yes	yes	yes	yes	yes	yes	yes	yes	yes	yes	yes	yes	yes	yes	no	yes	no	yes	yes	yes	yes	yes	yes	yes	yes
375117	yes	yes	yes	yes	yes	yes	yes	yes	yes	yes	no	yes	yes	yes	yes	yes	yes	yes	yes	yes	yes	yes	yes	yes	yes	yes	yes	yes	yes	yes	yes	yes	yes	yes	yes	yes	yes	yes	no	yes	yes	yes	yes	yes	yes	yes	yes	yes	yes
357858	yes	yes	yes	yes	yes	yes	yes	yes	yes	yes	no	yes	yes	yes	yes	yes	yes	yes	yes	yes	yes	yes	yes	yes	yes	yes	yes	yes	yes	yes	yes	yes	yes	yes	yes	yes	yes	yes	no	yes	yes	yes	yes	yes	yes	yes	yes	yes	yes
372653	yes	yes	yes	yes	yes	yes	yes	yes	yes	yes	no	yes	yes	yes	yes	no	yes	yes	yes	yes	yes	yes	yes	yes	yes	yes	yes	yes	yes	yes	yes	yes	yes	yes	yes	yes	yes	yes	no	yes	yes	yes	yes	yes	yes	yes	yes	yes	yes
427725	yes	yes	yes	yes	yes	yes	yes	yes	yes	yes	no	yes	yes	yes	yes	no	yes	yes	yes	yes	yes	yes	yes	yes	yes	yes	yes	yes	yes	yes	yes	yes	yes	yes	yes	yes	yes	yes	no	yes	yes	yes	yes	yes	yes	yes	yes	yes	yes
378297	yes	yes	yes	yes	yes	yes	yes	yes	yes	yes	no	yes	yes	yes	yes	yes	yes	yes	yes	yes	yes	yes	yes	yes	yes	yes	yes	yes	yes	yes	yes	yes	yes	yes	yes	yes	yes	yes	no	yes	yes	yes	yes	yes	yes	yes	yes	yes	yes
403673	yes	yes	yes	yes	yes	yes	yes	yes	yes	yes	no	yes	yes	yes	yes	yes	yes	yes	yes	yes	yes	yes	yes	yes	yes	yes	yes	yes	yes	yes	yes	yes	yes	yes	yes	yes	yes	yes	no	yes	yes	yes	yes	yes	yes	yes	yes	yes	yes
389869	yes	yes	yes	yes	no	yes	yes	no	no	no	no	no	no	no	no	no	no	no	no	no	yes	yes	yes	yes	yes	yes	yes	yes	yes	yes	yes	yes	yes	yes	yes	yes	yes	yes	no	yes	yes	yes	yes	yes	yes	yes	yes	yes	yes
391096	yes	yes	yes	yes	yes	yes	yes	yes	yes	yes	no	yes	yes	yes	yes	yes	yes	yes	yes	yes	yes	yes	yes	yes	yes	yes	yes	yes	yes	yes	yes	yes	yes	yes	yes	yes	yes	yes	no	yes	yes	yes	yes	yes	yes	yes	yes	yes	yes
358771	yes	yes	yes	yes	yes	yes	yes	yes	yes	yes	no	yes	yes	yes	yes	yes	yes	yes	yes	yes	yes	yes	yes	yes	yes	yes	yes	yes	yes	yes	yes	yes	yes	yes	yes	yes	yes	yes	no	yes	yes	yes	yes	yes	yes	yes	yes	yes	yes
385025	yes	yes	yes	yes	no	yes	yes	no	no	no	no	no	no	no	no	no	no	no	no	no	yes	yes	yes	yes	yes	yes	yes	yes	yes	yes	yes	yes	yes	yes	yes	yes	yes	yes	no	yes	yes	yes	yes	yes	yes	yes	yes	yes	yes
383747	yes	yes	yes	yes	yes	yes	yes	yes	yes	yes	no	yes	yes	yes	yes	yes	yes	yes	yes	yes	yes	yes	yes	yes	yes	yes	yes	yes	yes	yes	yes	yes	yes	yes	yes	yes	yes	yes	no	yes	yes	yes	yes	yes	yes	yes	yes	yes	yes
390969	yes	yes	yes	yes	yes	yes	yes	yes	yes	yes	no	yes	yes	yes	yes	yes	yes	yes	yes	yes	yes	yes	yes	yes	yes	yes	yes	yes	yes	yes	yes	yes	yes	yes	yes	yes	yes	yes	no	yes	yes	yes	yes	yes	yes	yes	yes	yes	yes
383454	yes	yes	yes	yes	yes	yes	yes	yes	yes	yes	no	yes	yes	yes	yes	yes	yes	yes	yes	yes	yes	yes	yes	yes	yes	yes	yes	yes	yes	yes	yes	yes	yes	yes	yes	yes	yes	yes	no	yes	yes	yes	yes	yes	yes	yes	yes	yes	yes
367167	yes	yes	yes	yes	yes	yes	yes	yes	yes	yes	no	yes	yes	yes	yes	yes	yes	yes	yes	yes	yes	yes	yes	yes	yes	yes	yes	yes	yes	yes	yes	yes	yes	yes	yes	yes	yes	yes	no	yes	yes	yes	yes	yes	yes	yes	yes	yes	yes
368009	yes	yes	yes	yes	yes	yes	yes	yes	no	yes	no	yes	yes	yes	yes	no	no	yes	yes	yes	yes	yes	yes	yes	yes	yes	yes	yes	yes	yes	yes	yes	yes	yes	yes	no	yes	yes	no	yes	yes	yes	yes	yes	yes	yes	yes	yes	yes
365074	yes	yes	yes	yes	yes	yes	yes	yes	yes	yes	no	yes	yes	yes	yes	yes	yes	yes	yes	yes	yes	yes	yes	yes	yes	yes	yes	yes	yes	yes	yes	yes	yes	yes	yes	yes	yes	yes	no	yes	yes	yes	yes	yes	yes	yes	yes	yes	yes
364958	yes	yes	yes	yes	yes	yes	yes	yes	yes	yes	no	yes	yes	yes	yes	yes	yes	yes	no	yes	yes	yes	yes	yes	yes	yes	yes	yes	yes	yes	yes	yes	yes	yes	yes	yes	yes	yes	no	yes	yes	yes	yes	yes	yes	yes	yes	yes	yes
369992	yes	yes	yes	yes	yes	yes	yes	yes	yes	yes	no	yes	yes	yes	yes	no	yes	yes	yes	yes	yes	yes	yes	yes	yes	yes	yes	yes	yes	yes	yes	yes	yes	yes	yes	yes	yes	yes	no	yes	yes	yes	yes	yes	yes	yes	yes	yes	yes
369843	yes	yes	yes	yes	yes	yes	yes	yes	yes	yes	no	yes	yes	yes	yes	yes	no	yes	yes	yes	yes	yes	yes	yes	yes	yes	yes	yes	yes	yes	yes	yes	yes	yes	yes	yes	yes	yes	no	yes	yes	yes	yes	yes	yes	yes	yes	yes	no
359888	yes	yes	yes	yes	yes	yes	yes	yes	yes	yes	no	yes	yes	yes	yes	no	yes	yes	yes	yes	yes	yes	yes	yes	yes	yes	yes	yes	yes	yes	yes	yes	yes	yes	yes	yes	yes	yes	no	yes	yes	yes	yes	yes	yes	yes	yes	yes	yes
352913	yes	yes	yes	yes	yes	yes	yes	yes	yes	yes	no	yes	yes	yes	yes	yes	yes	yes	yes	yes	yes	yes	yes	yes	yes	yes	yes	yes	yes	yes	yes	yes	yes	yes	yes	yes	yes	yes	no	yes	yes	yes	yes	yes	yes	yes	yes	yes	yes
353641	yes	yes	yes	yes	yes	yes	yes	yes	yes	yes	no	yes	yes	yes	yes	yes	yes	yes	yes	yes	yes	yes	yes	yes	yes	yes	yes	yes	yes	yes	yes	yes	yes	yes	yes	yes	yes	yes	no	yes	yes	yes	yes	yes	yes	yes	yes	yes	yes
352894	yes	yes	yes	yes	yes	yes	yes	yes	yes	yes	no	yes	yes	yes	yes	yes	yes	yes	yes	yes	yes	yes	yes	yes	yes	yes	yes	yes	yes	yes	yes	yes	yes	yes	yes	yes	yes	yes	no	yes	yes	yes	yes	yes	yes	yes	yes	yes	yes
355024	yes	yes	yes	yes	yes	yes	yes	yes	yes	yes	no	yes	yes	yes	yes	yes	yes	yes	yes	yes	yes	yes	yes	yes	yes	yes	yes	yes	yes	yes	yes	yes	yes	yes	yes	yes	yes	yes	no	yes	yes	yes	yes	yes	yes	yes	yes	yes	yes
355027	yes	yes	yes	yes	yes	yes	yes	yes	yes	yes	no	yes	yes	yes	yes	yes	yes	yes	yes	yes	yes	yes	yes	yes	yes	yes	yes	yes	yes	yes	yes	yes	yes	yes	yes	yes	yes	yes	no	yes	yes	yes	yes	yes	yes	yes	yes	yes	yes
352581	yes	yes	yes	yes	yes	yes	yes	yes	yes	yes	no	yes	yes	yes	yes	yes	yes	yes	yes	yes	yes	yes	yes	yes	yes	yes	yes	yes	yes	yes	yes	yes	yes	yes	yes	yes	yes	yes	no	yes	yes	yes	yes	yes	yes	yes	yes	yes	yes
355019	yes	yes	yes	yes	yes	yes	yes	yes	yes	yes	no	yes	yes	yes	yes	yes	yes	yes	yes	yes	yes	yes	yes	yes	yes	yes	yes	yes	yes	yes	yes	yes	yes	yes	yes	yes	yes	yes	no	yes	yes	yes	yes	yes	yes	yes	yes	yes	yes
355040	yes	yes	yes	yes	yes	yes	yes	yes	yes	yes	no	yes	yes	yes	yes	no	no	yes	yes	yes	no	yes	yes	yes	yes	yes	yes	yes	yes	yes	yes	yes	yes	yes	yes	no	yes	yes	no	yes	yes	yes	yes	yes	yes	yes	yes	yes	yes
360773	yes	yes	yes	yes	yes	yes	yes	yes	yes	yes	no	yes	yes	yes	yes	no	yes	yes	yes	yes	yes	yes	yes	yes	yes	yes	yes	yes	yes	yes	yes	yes	yes	yes	yes	yes	yes	yes	no	yes	yes	yes	yes	yes	yes	yes	yes	yes	yes
402639	yes	yes	yes	yes	yes	yes	yes	yes	yes	yes	no	yes	yes	yes	yes	yes	yes	yes	yes	yes	yes	yes	yes	yes	yes	yes	yes	yes	yes	yes	yes	yes	yes	yes	yes	yes	yes	yes	no	yes	yes	yes	yes	yes	yes	yes	yes	yes	yes
355021	yes	yes	yes	yes	yes	yes	yes	yes	yes	yes	no	yes	yes	yes	yes	yes	yes	yes	yes	yes	yes	yes	yes	yes	yes	yes	yes	yes	yes	yes	yes	yes	yes	yes	yes	yes	yes	yes	no	yes	yes	yes	yes	yes	yes	yes	yes	yes	yes
359893	no	yes	yes	yes	yes	yes	yes	yes	yes	yes	no	yes	yes	yes	yes	yes	yes	yes	yes	yes	yes	yes	yes	yes	yes	yes	yes	yes	yes	yes	yes	yes	yes	yes	yes	yes	yes	yes	no	yes	yes	yes	yes	yes	yes	yes	yes	yes	yes
359895	yes	yes	yes	yes	yes	yes	yes	yes	yes	yes	no	yes	yes	yes	yes	no	yes	yes	yes	yes	yes	yes	yes	yes	yes	yes	yes	yes	yes	yes	yes	yes	yes	yes	yes	yes	yes	yes	no	yes	yes	yes	yes	yes	yes	yes	yes	yes	yes
306459	yes	yes	yes	yes	yes	yes	yes	yes	yes	yes	no	yes	yes	yes	yes	no	yes	yes	yes	yes	yes	yes	yes	yes	yes	yes	yes	yes	yes	no	yes	yes	yes	yes	yes	yes	yes	yes	no	yes	yes	yes	yes	yes	yes	yes	yes	yes	yes
335837	yes	yes	yes	yes	yes	yes	yes	yes	yes	yes	no	yes	yes	yes	yes	yes	yes	yes	yes	yes	yes	yes	yes	yes	yes	yes	yes	yes	yes	yes	yes	yes	yes	yes	yes	yes	yes	yes	no	yes	yes	yes	yes	yes	yes	yes	yes	yes	yes
359926	yes	yes	yes	yes	yes	yes	yes	yes	yes	yes	no	yes	yes	yes	yes	no	yes	yes	yes	yes	yes	yes	yes	yes	yes	yes	yes	yes	yes	yes	yes	yes	yes	yes	yes	yes	yes	yes	no	yes	yes	yes	yes	yes	yes	yes	yes	yes	yes
303632	yes	yes	yes	yes	yes	yes	yes	yes	yes	yes	no	yes	yes	yes	yes	no	no	yes	no	yes	yes	yes	yes	yes	yes	yes	yes	yes	yes	yes	yes	yes	yes	yes	yes	yes	yes	yes	no	yes	yes	yes	yes	yes	yes	yes	yes	yes	yes
302907	yes	yes	yes	yes	no	yes	yes	no	no	no	no	no	no	no	no	no	no	no	no	no	yes	yes	yes	yes	yes	yes	yes	yes	yes	yes	yes	yes	yes	yes	yes	yes	yes	yes	no	yes	yes	yes	yes	yes	yes	yes	yes	yes	yes
414096	yes	yes	yes	yes	yes	yes	yes	yes	yes	yes	no	yes	yes	yes	yes	no	yes	yes	yes	yes	yes	yes	yes	yes	yes	yes	yes	yes	yes	yes	yes	yes	yes	yes	yes	yes	yes	yes	no	yes	yes	yes	yes	yes	yes	yes	yes	yes	yes
352546	yes	yes	yes	yes	yes	yes	yes	yes	yes	yes	no	yes	yes	yes	yes	yes	yes	yes	yes	yes	yes	yes	yes	yes	yes	yes	yes	yes	yes	yes	yes	yes	yes	yes	yes	yes	yes	yes	no	yes	yes	yes	yes	yes	yes	yes	yes	yes	yes
370050	yes	yes	yes	yes	yes	yes	yes	yes	yes	yes	no	yes	yes	yes	yes	yes	yes	yes	yes	yes	yes	yes	yes	yes	yes	yes	yes	yes	yes	yes	yes	yes	yes	yes	yes	yes	yes	yes	no	yes	yes	yes	yes	yes	yes	yes	yes	yes	yes
370013	yes	yes	yes	yes	yes	yes	yes	yes	yes	yes	no	yes	yes	yes	yes	yes	yes	yes	yes	yes	yes	yes	yes	yes	yes	yes	yes	yes	yes	yes	yes	yes	yes	yes	yes	yes	yes	yes	no	yes	yes	yes	yes	yes	yes	yes	yes	yes	yes
301853	yes	yes	yes	yes	yes	yes	yes	yes	yes	yes	no	yes	yes	yes	yes	yes	yes	yes	yes	yes	yes	yes	yes	yes	yes	yes	yes	yes	yes	yes	yes	yes	yes	yes	yes	yes	yes	yes	no	yes	yes	yes	yes	yes	yes	yes	yes	yes	yes
333468	yes	yes	yes	yes	yes	yes	yes	yes	yes	yes	no	yes	yes	yes	yes	yes	yes	yes	yes	yes	yes	yes	yes	yes	yes	yes	yes	yes	yes	yes	yes	yes	yes	yes	yes	yes	yes	yes	no	yes	yes	yes	yes	yes	yes	yes	yes	yes	yes
333624	yes	yes	yes	yes	yes	yes	yes	yes	yes	yes	no	yes	yes	yes	yes	yes	yes	yes	yes	yes	yes	yes	yes	yes	yes	yes	yes	yes	yes	yes	yes	yes	yes	yes	yes	yes	yes	yes	no	yes	yes	yes	yes	yes	yes	yes	yes	yes	yes
344346	yes	yes	yes	yes	yes	yes	yes	yes	yes	yes	no	yes	yes	yes	yes	yes	yes	yes	yes	yes	yes	yes	yes	yes	yes	yes	yes	yes	yes	yes	yes	yes	yes	yes	yes	yes	yes	yes	no	yes	yes	yes	yes	yes	yes	yes	yes	yes	yes
344046	yes	yes	yes	yes	yes	yes	yes	yes	yes	yes	no	yes	yes	yes	yes	yes	yes	yes	yes	yes	yes	yes	yes	yes	yes	yes	yes	yes	yes	yes	yes	yes	yes	yes	yes	yes	yes	yes	no	yes	yes	yes	yes	yes	yes	yes	yes	yes	yes
336712	yes	yes	yes	yes	yes	yes	yes	yes	yes	yes	no	yes	yes	yes	yes	yes	yes	yes	yes	yes	yes	yes	yes	yes	yes	yes	yes	yes	yes	yes	yes	yes	yes	yes	yes	yes	yes	yes	no	yes	yes	yes	yes	yes	yes	yes	yes	yes	yes
336559	yes	yes	yes	yes	yes	yes	yes	yes	yes	yes	no	yes	yes	yes	yes	yes	yes	yes	yes	yes	yes	yes	yes	yes	yes	yes	yes	yes	yes	yes	yes	yes	yes	yes	yes	yes	yes	yes	no	yes	yes	yes	yes	yes	yes	yes	yes	yes	yes
208764	yes	yes	yes	yes	yes	yes	yes	yes	yes	yes	no	yes	yes	yes	yes	yes	yes	yes	yes	yes	yes	yes	yes	yes	yes	yes	yes	yes	yes	yes	yes	yes	yes	yes	yes	yes	yes	yes	no	yes	yes	yes	yes	yes	yes	yes	yes	yes	yes
212097	yes	yes	yes	yes	no	yes	yes	no	no	no	no	no	no	no	no	no	no	no	no	no	yes	yes	yes	yes	yes	yes	yes	yes	yes	yes	yes	yes	yes	yes	yes	yes	yes	yes	no	yes	yes	yes	yes	yes	yes	yes	yes	yes	yes
355346	yes	yes	yes	yes	yes	yes	yes	yes	yes	yes	no	yes	yes	yes	yes	yes	yes	yes	yes	yes	yes	yes	yes	yes	yes	yes	yes	yes	yes	yes	yes	yes	yes	yes	yes	yes	yes	yes	no	yes	yes	yes	yes	yes	yes	yes	yes	yes	yes
963941	yes	yes	yes	yes	no	yes	yes	no	no	no	no	no	no	no	no	no	no	no	no	no	yes	yes	yes	yes	yes	yes	yes	yes	yes	yes	yes	yes	yes	yes	yes	yes	yes	yes	no	yes	yes	yes	yes	yes	yes	yes	yes	yes	yes
948735	yes	yes	yes	yes	yes	yes	yes	yes	yes	yes	yes	yes	yes	yes	yes	yes	yes	yes	yes	yes	yes	yes	yes	yes	yes	yes	yes	yes	yes	yes	yes	yes	yes	yes	yes	yes	yes	yes	no	yes	yes	yes	yes	yes	yes	yes	yes	yes	yes
949727	yes	yes	yes	yes	yes	yes	yes	yes	yes	yes	yes	yes	yes	yes	yes	yes	yes	yes	yes	yes	yes	yes	yes	yes	yes	yes	yes	yes	yes	yes	yes	yes	yes	yes	yes	yes	yes	yes	no	yes	yes	yes	yes	yes	yes	yes	yes	yes	yes
946778	yes	yes	yes	yes	yes	yes	yes	yes	yes	yes	no	yes	yes	yes	yes	yes	yes	yes	yes	yes	yes	yes	yes	yes	yes	yes	yes	yes	yes	yes	yes	yes	yes	yes	yes	yes	yes	yes	no	yes	yes	yes	yes	yes	yes	yes	yes	yes	yes
947056	yes	yes	yes	yes	yes	yes	yes	yes	yes	yes	no	yes	yes	yes	yes	yes	yes	yes	yes	yes	yes	yes	yes	yes	yes	yes	yes	yes	yes	yes	yes	yes	yes	yes	yes	yes	yes	yes	no	yes	yes	yes	yes	yes	yes	yes	yes	yes	yes
687291	yes	yes	yes	yes	yes	yes	yes	yes	yes	yes	no	yes	yes	yes	yes	yes	yes	yes	yes	yes	yes	yes	yes	yes	yes	yes	yes	yes	yes	yes	yes	yes	yes	yes	yes	yes	yes	yes	no	yes	yes	yes	yes	yes	yes	yes	yes	yes	yes
626501	yes	yes	yes	yes	no	yes	yes	no	no	no	no	no	no	no	no	no	no	no	no	no	yes	yes	yes	yes	yes	yes	yes	yes	yes	yes	yes	yes	yes	yes	yes	yes	yes	yes	no	yes	yes	yes	yes	yes	yes	yes	yes	yes	yes
625446	yes	yes	yes	yes	no	yes	yes	no	no	no	no	no	no	no	no	no	no	no	no	no	yes	yes	yes	yes	yes	yes	yes	yes	yes	yes	yes	yes	yes	yes	yes	yes	yes	yes	no	yes	yes	yes	yes	yes	yes	yes	yes	yes	yes
624883	yes	yes	yes	yes	no	yes	yes	no	no	no	no	no	no	no	no	no	no	no	no	no	yes	yes	yes	yes	yes	yes	yes	yes	yes	yes	yes	yes	yes	yes	yes	yes	yes	yes	no	yes	yes	yes	yes	yes	yes	yes	yes	yes	yes
669610	yes	yes	yes	yes	yes	yes	yes	yes	yes	yes	no	yes	yes	yes	yes	yes	yes	yes	yes	yes	yes	yes	yes	yes	yes	yes	yes	yes	yes	yes	yes	yes	yes	yes	yes	yes	yes	yes	no	yes	yes	yes	yes	yes	yes	yes	yes	yes	yes
673002	yes	yes	yes	yes	yes	yes	yes	yes	yes	yes	no	yes	yes	yes	yes	yes	yes	yes	yes	yes	yes	yes	yes	yes	yes	yes	yes	yes	yes	yes	yes	yes	yes	yes	yes	yes	yes	yes	no	yes	yes	yes	yes	yes	yes	yes	yes	yes	yes
654519	yes	yes	yes	yes	yes	yes	yes	yes	yes	yes	no	yes	yes	yes	yes	yes	yes	yes	yes	yes	yes	yes	yes	yes	yes	yes	yes	yes	yes	yes	yes	yes	yes	yes	yes	yes	yes	yes	no	yes	yes	yes	yes	yes	yes	yes	yes	no	yes
644266	yes	yes	yes	yes	yes	yes	yes	yes	yes	yes	no	yes	yes	yes	yes	yes	yes	yes	yes	yes	yes	yes	yes	yes	yes	yes	yes	yes	yes	yes	yes	yes	yes	yes	yes	yes	yes	yes	no	yes	yes	yes	yes	yes	yes	yes	yes	yes	yes
650685	yes	yes	yes	yes	no	yes	yes	no	no	no	no	no	no	no	no	no	no	no	no	no	yes	yes	yes	yes	yes	yes	yes	yes	yes	yes	yes	yes	yes	yes	yes	yes	yes	yes	no	yes	yes	yes	yes	yes	yes	yes	yes	yes	yes
650658	yes	yes	yes	yes	yes	yes	yes	yes	yes	yes	no	yes	yes	yes	yes	yes	yes	yes	yes	yes	yes	yes	yes	yes	yes	yes	yes	yes	yes	yes	yes	yes	yes	yes	yes	yes	yes	yes	no	yes	yes	yes	yes	yes	yes	yes	yes	yes	yes
648367	yes	yes	yes	yes	yes	yes	yes	yes	yes	yes	no	yes	yes	yes	yes	yes	yes	yes	yes	yes	yes	yes	yes	yes	yes	yes	yes	yes	yes	yes	yes	yes	yes	yes	yes	yes	yes	yes	no	yes	yes	yes	yes	yes	yes	yes	yes	yes	yes
647940	yes	yes	yes	yes	no	yes	yes	no	no	no	no	no	no	no	no	no	no	no	no	no	yes	yes	yes	yes	yes	yes	yes	yes	yes	yes	yes	yes	yes	yes	yes	yes	yes	yes	no	yes	yes	yes	yes	yes	yes	yes	yes	yes	yes
759282	yes	yes	yes	yes	yes	yes	yes	yes	yes	yes	no	yes	yes	yes	yes	yes	yes	yes	yes	yes	yes	yes	yes	yes	yes	yes	yes	yes	yes	yes	yes	yes	yes	yes	yes	yes	yes	yes	no	yes	yes	yes	yes	yes	yes	yes	yes	yes	yes
807886	yes	yes	yes	yes	no	yes	yes	no	no	no	no	no	no	no	no	no	no	no	no	no	yes	yes	yes	yes	yes	yes	yes	yes	yes	yes	yes	yes	yes	yes	yes	yes	yes	yes	no	yes	yes	yes	yes	yes	yes	yes	yes	yes	yes
799305	yes	yes	yes	yes	yes	yes	yes	yes	yes	yes	no	yes	yes	yes	yes	yes	yes	yes	yes	yes	yes	yes	yes	yes	yes	yes	yes	yes	yes	yes	yes	yes	yes	yes	yes	yes	yes	yes	no	yes	yes	yes	yes	yes	yes	yes	yes	yes	yes
799327	yes	yes	yes	yes	yes	yes	yes	yes	yes	yes	no	yes	yes	yes	yes	yes	yes	yes	yes	yes	yes	yes	yes	yes	yes	yes	yes	yes	yes	yes	yes	yes	yes	yes	yes	yes	yes	yes	no	yes	yes	yes	yes	yes	yes	yes	yes	yes	yes
799331	yes	yes	yes	yes	yes	yes	yes	yes	yes	yes	no	yes	yes	yes	yes	yes	yes	yes	yes	yes	yes	yes	yes	yes	yes	yes	yes	yes	yes	yes	yes	yes	yes	yes	yes	yes	yes	yes	no	yes	yes	yes	yes	yes	yes	yes	yes	yes	yes
799326	yes	yes	yes	yes	yes	yes	yes	yes	yes	yes	no	yes	yes	yes	yes	yes	yes	yes	yes	yes	yes	yes	yes	yes	yes	yes	yes	yes	yes	yes	yes	yes	yes	yes	yes	yes	yes	yes	no	yes	yes	yes	yes	yes	yes	yes	yes	yes	yes
799320	yes	yes	yes	yes	yes	yes	yes	yes	yes	yes	no	yes	yes	yes	yes	yes	yes	yes	yes	yes	yes	yes	yes	yes	yes	yes	yes	yes	yes	yes	yes	yes	yes	yes	yes	yes	yes	yes	no	yes	yes	yes	yes	yes	yes	yes	yes	yes	yes
799301	yes	yes	yes	yes	yes	yes	yes	yes	yes	yes	no	yes	yes	yes	yes	yes	yes	yes	yes	yes	yes	yes	yes	yes	yes	yes	yes	yes	yes	yes	yes	yes	yes	yes	yes	yes	yes	yes	no	yes	yes	yes	yes	yes	yes	yes	yes	yes	yes
281693	yes	yes	yes	yes	no	yes	yes	no	no	no	no	no	no	no	no	no	no	no	no	no	yes	yes	yes	yes	yes	yes	yes	yes	yes	yes	yes	yes	yes	yes	yes	yes	yes	yes	no	yes	yes	yes	yes	yes	yes	yes	yes	yes	yes
97912	yes	yes	yes	yes	yes	yes	yes	yes	yes	yes	no	yes	yes	yes	yes	yes	yes	yes	yes	yes	yes	yes	yes	yes	yes	yes	yes	yes	yes	yes	yes	yes	yes	yes	yes	yes	yes	yes	no	yes	yes	yes	yes	yes	yes	yes	yes	yes	yes
184942	yes	yes	yes	yes	no	yes	yes	no	no	no	no	no	no	no	no	no	no	no	no	no	yes	yes	yes	yes	yes	yes	yes	yes	yes	yes	yes	yes	yes	yes	yes	yes	yes	yes	no	yes	yes	yes	yes	yes	yes	yes	yes	yes	yes
175773	yes	yes	yes	yes	no	yes	yes	no	no	no	no	no	no	no	no	no	no	no	no	no	yes	yes	yes	yes	yes	yes	yes	yes	yes	yes	yes	yes	yes	yes	yes	yes	yes	yes	no	yes	yes	yes	yes	yes	yes	yes	yes	yes	yes
178804	yes	yes	yes	yes	no	yes	yes	no	no	no	no	no	no	no	no	no	no	no	no	no	yes	yes	yes	yes	yes	yes	yes	yes	yes	yes	yes	yes	yes	yes	yes	yes	yes	yes	no	yes	yes	yes	yes	yes	yes	yes	yes	yes	yes
193292	yes	yes	yes	yes	yes	yes	yes	yes	yes	yes	no	yes	yes	yes	yes	yes	yes	yes	yes	yes	yes	yes	yes	yes	yes	yes	yes	yes	yes	yes	yes	yes	yes	yes	yes	yes	yes	yes	no	yes	yes	yes	yes	yes	yes	yes	yes	yes	yes
1029886	yes	yes	yes	yes	yes	yes	yes	yes	yes	yes	no	yes	yes	yes	yes	yes	yes	yes	yes	yes	yes	yes	yes	yes	yes	yes	yes	yes	yes	yes	yes	yes	yes	yes	yes	yes	yes	yes	no	yes	yes	yes	yes	yes	yes	yes	yes	yes	yes
1029838	yes	yes	yes	yes	no	yes	yes	no	no	no	no	no	no	no	no	no	no	no	no	no	yes	yes	yes	yes	yes	yes	yes	yes	yes	yes	yes	yes	yes	yes	yes	yes	yes	yes	no	yes	yes	yes	yes	yes	yes	yes	yes	yes	yes
107298	yes	yes	yes	yes	yes	yes	yes	yes	yes	yes	no	yes	yes	yes	yes	yes	yes	yes	yes	yes	yes	yes	yes	yes	yes	yes	yes	yes	yes	yes	yes	yes	yes	yes	yes	yes	yes	yes	no	yes	yes	yes	yes	yes	yes	yes	yes	yes	yes
361590	yes	yes	yes	yes	yes	yes	yes	yes	yes	yes	no	yes	yes	yes	yes	yes	yes	yes	yes	yes	yes	yes	yes	yes	yes	yes	yes	yes	yes	yes	yes	yes	yes	yes	yes	yes	yes	yes	no	yes	yes	yes	yes	yes	yes	yes	yes	yes	yes
340098	yes	yes	yes	yes	no	yes	yes	no	no	no	no	no	no	no	no	no	no	no	no	no	yes	yes	yes	yes	yes	yes	yes	yes	yes	yes	yes	yes	yes	yes	yes	yes	yes	yes	no	yes	yes	yes	yes	yes	yes	yes	yes	yes	yes
840914	yes	yes	yes	yes	yes	yes	yes	yes	yes	yes	no	yes	yes	yes	yes	yes	yes	yes	no	yes	yes	yes	yes	yes	yes	yes	yes	yes	yes	yes	yes	yes	yes	yes	yes	yes	yes	yes	no	yes	yes	yes	yes	yes	yes	yes	yes	yes	yes
849383	yes	yes	yes	yes	no	yes	yes	no	no	no	no	no	no	no	no	no	no	no	no	no	yes	yes	yes	yes	yes	yes	yes	yes	yes	yes	yes	yes	yes	yes	yes	yes	yes	yes	no	yes	yes	yes	yes	yes	yes	yes	yes	yes	yes
850099	yes	yes	yes	yes	yes	yes	yes	yes	yes	yes	no	yes	yes	yes	yes	no	yes	yes	yes	yes	yes	yes	yes	yes	yes	yes	yes	yes	yes	yes	yes	yes	yes	yes	yes	yes	yes	yes	no	yes	yes	yes	yes	yes	yes	yes	yes	yes	yes
851661	yes	yes	yes	yes	yes	yes	yes	yes	yes	yes	no	yes	yes	yes	yes	no	yes	yes	yes	yes	yes	yes	yes	yes	yes	yes	yes	yes	yes	yes	yes	yes	yes	yes	yes	yes	yes	yes	no	yes	yes	yes	yes	yes	yes	yes	yes	yes	yes
856025	yes	yes	yes	yes	yes	yes	yes	yes	yes	yes	no	yes	yes	yes	yes	yes	yes	yes	yes	yes	yes	yes	yes	yes	yes	yes	yes	yes	yes	yes	yes	yes	yes	yes	yes	yes	yes	yes	no	yes	yes	yes	yes	yes	yes	yes	yes	yes	yes
856387	yes	yes	yes	yes	no	yes	yes	no	no	no	no	no	no	no	no	no	no	no	no	no	yes	yes	yes	yes	yes	yes	yes	yes	yes	yes	yes	yes	yes	yes	yes	yes	yes	yes	no	yes	yes	yes	yes	yes	yes	yes	yes	yes	yes
863828	yes	yes	yes	yes	yes	yes	yes	yes	yes	yes	no	yes	yes	yes	yes	yes	yes	yes	yes	yes	yes	yes	yes	yes	yes	yes	yes	yes	yes	yes	yes	yes	yes	yes	yes	yes	yes	yes	no	yes	yes	yes	yes	yes	yes	yes	yes	yes	yes
866465	yes	yes	yes	yes	yes	yes	yes	yes	yes	yes	no	yes	yes	yes	yes	yes	yes	yes	yes	yes	yes	yes	yes	yes	yes	yes	yes	yes	yes	yes	yes	yes	yes	yes	yes	yes	yes	yes	no	yes	yes	yes	yes	yes	yes	yes	yes	yes	yes
875581	yes	yes	yes	yes	yes	yes	yes	yes	yes	yes	no	yes	yes	yes	yes	yes	yes	yes	yes	yes	yes	yes	yes	yes	yes	yes	yes	yes	yes	yes	yes	yes	yes	yes	yes	yes	yes	yes	no	yes	yes	yes	yes	yes	yes	yes	yes	yes	yes
970343	yes	no	yes	yes	yes	yes	yes	yes	yes	yes	no	yes	yes	yes	yes	yes	yes	yes	yes	yes	yes	yes	yes	yes	yes	yes	yes	yes	yes	yes	yes	yes	yes	yes	yes	yes	yes	yes	no	yes	yes	yes	yes	yes	yes	yes	yes	yes	yes
883319	yes	yes	yes	yes	yes	yes	yes	yes	yes	yes	no	yes	yes	yes	yes	yes	yes	yes	yes	yes	no	yes	yes	yes	yes	yes	yes	yes	yes	yes	yes	yes	yes	yes	yes	yes	yes	yes	no	yes	yes	yes	yes	yes	yes	yes	yes	yes	yes
883916	yes	yes	yes	yes	yes	yes	yes	yes	yes	yes	no	yes	yes	yes	yes	yes	yes	yes	yes	yes	yes	yes	yes	yes	yes	yes	yes	yes	yes	yes	yes	yes	yes	yes	yes	yes	yes	yes	no	yes	yes	yes	yes	yes	yes	yes	yes	yes	yes
886111	yes	yes	yes	yes	yes	yes	yes	yes	yes	yes	no	yes	yes	yes	yes	yes	yes	yes	yes	yes	yes	yes	yes	yes	yes	yes	yes	yes	yes	yes	yes	yes	yes	yes	yes	yes	yes	yes	no	yes	yes	yes	yes	yes	yes	yes	yes	yes	yes
886864	yes	yes	yes	yes	yes	yes	yes	yes	yes	yes	no	yes	yes	yes	yes	yes	yes	yes	yes	yes	yes	yes	yes	yes	yes	yes	yes	yes	yes	yes	yes	yes	yes	yes	yes	yes	yes	yes	no	yes	yes	yes	yes	yes	yes	yes	yes	yes	yes
889644	yes	yes	yes	yes	no	yes	yes	no	no	no	no	no	no	no	no	no	no	no	no	no	yes	yes	yes	yes	yes	yes	yes	yes	yes	yes	yes	yes	yes	yes	yes	yes	yes	yes	no	yes	yes	yes	yes	yes	yes	yes	yes	yes	yes
892000	yes	yes	yes	yes	no	yes	yes	no	no	no	no	no	no	no	no	no	no	no	no	no	yes	yes	yes	yes	yes	yes	yes	yes	yes	yes	yes	yes	yes	yes	yes	yes	yes	yes	no	yes	yes	yes	yes	yes	yes	yes	yes	yes	yes
889889	yes	yes	yes	yes	yes	yes	yes	yes	yes	yes	no	yes	yes	yes	yes	yes	yes	yes	yes	yes	yes	yes	yes	yes	yes	yes	yes	yes	yes	yes	yes	yes	yes	yes	yes	yes	yes	yes	no	yes	yes	yes	yes	yes	yes	yes	yes	yes	yes
889656	yes	yes	yes	yes	no	yes	yes	no	no	no	no	no	no	no	no	no	no	no	no	no	yes	yes	yes	yes	yes	yes	yes	yes	yes	yes	yes	yes	yes	yes	yes	yes	yes	yes	no	yes	yes	yes	yes	yes	yes	yes	yes	yes	yes
896534	yes	yes	yes	yes	yes	yes	yes	yes	yes	yes	no	yes	yes	yes	yes	yes	yes	yes	yes	yes	yes	yes	yes	yes	yes	yes	yes	yes	yes	yes	yes	yes	yes	yes	yes	yes	yes	yes	no	yes	yes	yes	yes	yes	yes	yes	yes	yes	yes
893955	yes	yes	yes	yes	yes	yes	yes	yes	yes	yes	no	yes	yes	yes	yes	yes	yes	yes	yes	yes	yes	yes	yes	yes	yes	yes	yes	yes	yes	yes	yes	yes	yes	yes	yes	yes	yes	yes	no	yes	yes	yes	yes	yes	yes	yes	yes	yes	yes
901435	yes	yes	yes	yes	yes	yes	yes	yes	yes	yes	no	yes	yes	yes	yes	yes	yes	yes	yes	yes	yes	yes	yes	yes	yes	yes	yes	yes	yes	yes	yes	yes	yes	yes	yes	yes	yes	yes	no	yes	yes	yes	yes	yes	yes	yes	yes	yes	yes
901594	yes	yes	yes	yes	no	yes	yes	no	no	no	no	no	no	no	no	no	no	no	no	no	yes	yes	yes	yes	yes	yes	yes	yes	yes	yes	yes	yes	yes	yes	yes	yes	yes	yes	no	yes	yes	yes	yes	yes	yes	yes	yes	yes	yes
902457	yes	yes	yes	yes	yes	yes	yes	yes	yes	yes	no	yes	yes	yes	yes	yes	yes	yes	yes	yes	yes	yes	yes	yes	yes	yes	yes	yes	yes	yes	yes	yes	yes	yes	yes	yes	yes	yes	no	yes	yes	yes	yes	yes	yes	yes	yes	yes	yes
904182	yes	yes	yes	yes	yes	yes	yes	yes	yes	yes	no	yes	yes	yes	yes	yes	yes	yes	no	yes	yes	yes	yes	yes	yes	yes	yes	yes	yes	yes	no	yes	yes	yes	yes	yes	yes	yes	no	yes	yes	yes	yes	yes	yes	yes	yes	yes	yes
922181	yes	yes	yes	yes	yes	yes	yes	yes	yes	yes	no	yes	yes	yes	yes	no	no	yes	yes	yes	yes	yes	yes	yes	yes	yes	yes	yes	yes	yes	yes	yes	yes	yes	yes	yes	yes	yes	no	yes	yes	yes	yes	yes	yes	yes	yes	yes	yes
929016	yes	yes	yes	yes	no	yes	yes	no	no	no	no	no	no	no	no	no	no	no	no	no	yes	yes	yes	yes	no	yes	yes	yes	yes	yes	yes	yes	yes	yes	yes	yes	yes	yes	no	yes	yes	yes	yes	yes	yes	yes	yes	yes	yes
922185	yes	yes	yes	yes	yes	yes	yes	yes	yes	yes	no	yes	yes	yes	yes	no	yes	yes	yes	yes	yes	yes	yes	yes	yes	yes	yes	yes	yes	yes	yes	yes	yes	yes	yes	no	yes	yes	no	yes	yes	yes	yes	yes	yes	yes	yes	yes	yes
935669	yes	yes	yes	yes	yes	yes	yes	yes	yes	yes	no	yes	yes	yes	yes	no	no	yes	yes	yes	yes	yes	yes	yes	yes	yes	yes	yes	yes	yes	yes	yes	yes	yes	yes	yes	yes	yes	no	yes	yes	yes	yes	yes	yes	yes	yes	yes	yes
935974	yes	yes	yes	yes	yes	yes	yes	yes	yes	yes	yes	yes	yes	yes	yes	yes	no	yes	yes	yes	yes	yes	yes	yes	yes	yes	yes	yes	yes	yes	yes	yes	yes	yes	yes	yes	yes	yes	no	yes	yes	yes	yes	yes	yes	yes	yes	yes	yes
940960	yes	yes	yes	yes	yes	yes	yes	yes	yes	yes	yes	yes	yes	yes	yes	yes	yes	yes	yes	yes	yes	yes	yes	yes	yes	yes	yes	yes	yes	yes	yes	yes	yes	yes	yes	yes	yes	yes	no	yes	yes	yes	yes	yes	yes	yes	yes	yes	yes
936765	yes	yes	yes	yes	yes	yes	yes	yes	yes	yes	no	yes	yes	yes	yes	no	yes	yes	yes	yes	yes	yes	yes	yes	yes	yes	yes	yes	yes	yes	yes	yes	yes	yes	yes	yes	yes	yes	no	yes	yes	yes	yes	yes	yes	yes	yes	yes	yes
709677	yes	yes	yes	yes	no	yes	yes	no	no	no	no	no	no	no	no	no	no	no	no	no	yes	yes	yes	yes	yes	yes	yes	yes	yes	yes	yes	yes	yes	yes	yes	yes	yes	yes	no	yes	yes	yes	yes	yes	yes	yes	yes	yes	yes
783071	yes	yes	yes	yes	yes	yes	yes	yes	yes	yes	no	yes	yes	yes	yes	yes	yes	yes	yes	yes	yes	yes	yes	yes	yes	yes	yes	yes	yes	yes	yes	yes	yes	yes	yes	yes	yes	yes	no	yes	yes	yes	yes	yes	yes	yes	yes	yes	yes
810482	yes	yes	yes	yes	yes	yes	yes	yes	yes	yes	no	yes	yes	yes	yes	yes	yes	yes	yes	yes	yes	yes	yes	yes	yes	yes	yes	yes	yes	yes	yes	yes	yes	yes	yes	yes	yes	yes	no	yes	yes	yes	yes	yes	yes	yes	yes	yes	yes
814525	yes	yes	yes	yes	no	yes	yes	no	no	no	no	no	no	no	no	no	no	no	no	no	yes	yes	yes	yes	yes	yes	yes	yes	yes	yes	yes	yes	yes	yes	yes	yes	yes	yes	no	yes	yes	yes	yes	yes	yes	yes	yes	yes	yes
631354	yes	yes	yes	yes	no	yes	yes	no	no	no	no	no	no	no	no	no	no	no	no	no	yes	yes	yes	yes	yes	yes	yes	yes	yes	yes	yes	yes	yes	yes	yes	yes	yes	yes	no	yes	yes	yes	yes	yes	yes	yes	yes	yes	yes
946641	yes	yes	yes	yes	no	yes	yes	no	no	no	no	no	no	no	no	no	no	no	no	no	yes	yes	yes	yes	yes	yes	yes	yes	yes	yes	yes	yes	yes	yes	yes	yes	yes	yes	no	yes	yes	yes	yes	yes	yes	yes	yes	yes	yes
945314	yes	yes	yes	yes	yes	yes	yes	yes	yes	yes	no	yes	yes	yes	yes	yes	yes	yes	yes	yes	yes	yes	yes	yes	yes	yes	yes	yes	yes	yes	yes	yes	yes	yes	yes	yes	yes	yes	no	yes	yes	yes	yes	yes	yes	yes	yes	yes	yes
937503	yes	yes	yes	yes	yes	yes	yes	yes	yes	yes	no	yes	yes	yes	yes	yes	yes	yes	yes	yes	yes	yes	yes	yes	yes	yes	yes	yes	yes	yes	yes	yes	yes	yes	yes	yes	yes	yes	no	yes	yes	yes	yes	yes	yes	yes	yes	yes	yes
717357	yes	yes	yes	yes	yes	yes	yes	yes	yes	yes	no	yes	yes	yes	yes	yes	yes	yes	yes	yes	yes	yes	yes	yes	yes	yes	yes	yes	yes	yes	yes	yes	yes	yes	yes	yes	yes	yes	no	yes	yes	yes	yes	yes	yes	yes	yes	yes	yes
723754	yes	yes	yes	yes	yes	yes	yes	yes	yes	yes	no	yes	yes	yes	yes	yes	yes	yes	yes	yes	yes	yes	yes	yes	yes	yes	yes	yes	yes	yes	yes	yes	yes	yes	yes	yes	yes	yes	no	yes	yes	yes	yes	yes	yes	yes	yes	yes	yes
721781	yes	yes	yes	yes	no	yes	yes	no	no	no	no	no	no	no	no	no	no	no	no	no	yes	yes	yes	yes	yes	yes	yes	yes	yes	yes	yes	yes	yes	yes	yes	yes	yes	yes	no	yes	yes	yes	yes	yes	yes	yes	yes	yes	yes
727313	yes	yes	yes	yes	yes	yes	no	yes	yes	yes	no	yes	yes	yes	yes	no	yes	yes	yes	yes	yes	yes	yes	yes	yes	yes	yes	yes	yes	yes	yes	yes	yes	yes	yes	yes	yes	yes	no	yes	yes	yes	yes	yes	yes	yes	yes	yes	yes
732286	yes	yes	yes	yes	no	yes	yes	no	no	no	no	no	no	no	no	no	no	no	no	no	yes	yes	yes	yes	yes	yes	yes	yes	yes	yes	yes	yes	yes	yes	yes	yes	yes	yes	no	yes	no	yes	yes	yes	yes	yes	yes	yes	yes
735657	yes	yes	yes	yes	yes	yes	yes	yes	yes	yes	no	yes	yes	yes	yes	yes	yes	yes	yes	yes	yes	yes	yes	yes	yes	yes	yes	yes	yes	yes	yes	yes	yes	yes	yes	yes	yes	yes	no	yes	yes	yes	yes	yes	yes	yes	yes	yes	yes
733427	yes	yes	yes	yes	yes	yes	yes	yes	yes	yes	no	yes	yes	yes	yes	yes	yes	yes	yes	yes	yes	yes	yes	yes	yes	yes	yes	yes	yes	yes	yes	yes	yes	yes	yes	yes	yes	yes	no	yes	yes	yes	yes	yes	yes	yes	yes	yes	yes
735347	yes	yes	yes	yes	yes	yes	yes	yes	yes	yes	no	yes	yes	yes	yes	yes	yes	yes	yes	yes	yes	yes	yes	yes	yes	yes	yes	yes	yes	yes	yes	yes	yes	yes	yes	yes	yes	yes	no	yes	yes	yes	yes	yes	yes	yes	yes	yes	yes
736981	yes	yes	yes	yes	yes	yes	yes	yes	yes	yes	no	yes	yes	yes	yes	yes	yes	yes	yes	yes	yes	yes	yes	yes	yes	yes	yes	yes	yes	yes	yes	yes	yes	yes	yes	yes	yes	yes	no	yes	yes	yes	yes	yes	yes	yes	yes	yes	yes
736946	yes	yes	yes	yes	yes	yes	yes	yes	yes	yes	no	yes	yes	yes	yes	yes	yes	yes	yes	yes	yes	yes	yes	yes	yes	yes	yes	yes	yes	yes	yes	yes	yes	yes	yes	yes	yes	yes	no	yes	yes	yes	yes	yes	yes	yes	yes	yes	yes
736437	yes	yes	yes	yes	yes	yes	no	yes	yes	yes	no	yes	yes	yes	yes	yes	yes	yes	yes	yes	yes	yes	yes	yes	yes	yes	yes	yes	yes	yes	yes	yes	yes	yes	yes	yes	yes	yes	no	yes	yes	yes	yes	yes	yes	yes	yes	yes	yes
736972	yes	yes	yes	yes	yes	yes	yes	yes	yes	yes	no	yes	yes	yes	yes	yes	yes	yes	yes	yes	yes	yes	yes	yes	yes	yes	yes	yes	yes	yes	yes	yes	yes	yes	yes	yes	yes	yes	no	yes	yes	yes	yes	yes	yes	yes	yes	yes	yes
745624	yes	yes	yes	yes	yes	yes	yes	yes	yes	yes	no	yes	yes	yes	yes	no	yes	yes	yes	yes	yes	yes	yes	yes	yes	yes	yes	yes	yes	yes	yes	yes	yes	yes	yes	yes	yes	yes	no	yes	yes	yes	yes	yes	yes	yes	yes	yes	yes
745609	yes	yes	yes	yes	yes	yes	yes	yes	yes	yes	no	yes	yes	yes	yes	yes	yes	yes	yes	yes	yes	yes	yes	yes	yes	yes	yes	yes	yes	yes	yes	yes	yes	yes	yes	yes	yes	yes	no	yes	yes	yes	yes	yes	yes	yes	yes	yes	yes
842768	yes	yes	yes	yes	yes	yes	yes	yes	yes	yes	no	yes	yes	yes	yes	yes	yes	yes	yes	yes	yes	yes	yes	yes	yes	yes	yes	yes	yes	yes	yes	yes	yes	yes	yes	yes	yes	yes	no	yes	yes	yes	yes	yes	yes	yes	yes	yes	yes
849636	yes	yes	yes	yes	yes	yes	yes	yes	yes	yes	no	yes	yes	yes	yes	yes	yes	yes	yes	yes	yes	yes	yes	yes	yes	yes	yes	yes	yes	yes	yes	yes	yes	yes	yes	yes	yes	yes	no	yes	yes	yes	yes	yes	yes	yes	yes	yes	yes
869637	yes	yes	yes	yes	yes	yes	yes	yes	yes	yes	no	yes	yes	yes	yes	yes	yes	yes	yes	yes	yes	yes	yes	yes	yes	yes	yes	yes	yes	yes	yes	yes	yes	yes	yes	yes	yes	yes	no	yes	yes	yes	yes	yes	yes	yes	yes	yes	yes
908459	yes	yes	yes	yes	yes	yes	yes	yes	yes	yes	no	yes	yes	yes	yes	yes	yes	yes	yes	yes	yes	yes	yes	yes	yes	yes	yes	yes	yes	yes	yes	yes	yes	yes	yes	yes	yes	yes	no	yes	yes	yes	yes	yes	yes	yes	yes	yes	yes
249043	yes	yes	yes	yes	no	yes	yes	no	no	no	no	no	no	no	no	no	no	no	no	no	yes	yes	yes	yes	yes	yes	yes	yes	yes	no	yes	yes	yes	yes	yes	yes	yes	yes	no	yes	yes	yes	yes	yes	yes	yes	yes	yes	yes
545150	yes	yes	yes	yes	yes	yes	yes	yes	yes	yes	no	yes	yes	yes	yes	yes	yes	yes	yes	yes	yes	yes	yes	yes	yes	yes	yes	yes	yes	yes	yes	yes	yes	yes	yes	yes	yes	yes	no	yes	yes	yes	yes	yes	yes	yes	yes	yes	yes
545974	yes	yes	yes	yes	no	yes	yes	no	no	no	no	no	no	no	no	no	no	no	no	no	yes	yes	yes	yes	yes	yes	yes	yes	yes	yes	yes	yes	yes	yes	yes	yes	yes	yes	no	yes	yes	yes	yes	yes	yes	yes	yes	yes	yes
534429	yes	yes	yes	yes	yes	yes	yes	yes	yes	yes	no	yes	yes	yes	yes	yes	yes	yes	yes	yes	yes	yes	yes	yes	yes	yes	yes	yes	yes	yes	yes	yes	yes	yes	yes	yes	yes	yes	no	yes	yes	yes	yes	yes	yes	yes	yes	yes	yes
536525	yes	yes	yes	yes	no	yes	yes	no	no	no	no	no	no	no	no	no	no	no	no	no	yes	yes	yes	yes	yes	yes	yes	yes	yes	yes	yes	yes	yes	yes	yes	yes	yes	yes	no	no	yes	yes	yes	yes	yes	yes	yes	yes	yes
555388	yes	yes	yes	yes	yes	yes	yes	yes	yes	yes	no	yes	yes	yes	yes	yes	yes	yes	yes	yes	yes	yes	yes	yes	yes	yes	yes	yes	yes	yes	yes	yes	yes	yes	yes	yes	yes	yes	no	yes	yes	yes	yes	yes	yes	yes	yes	yes	yes
567883	yes	yes	yes	yes	no	yes	yes	no	no	no	no	no	no	no	no	no	no	no	no	no	yes	yes	yes	yes	yes	yes	yes	yes	yes	yes	yes	yes	yes	yes	yes	yes	yes	yes	no	yes	yes	yes	yes	yes	yes	yes	yes	yes	yes
568235	yes	yes	yes	yes	yes	yes	yes	yes	yes	yes	no	yes	yes	yes	yes	yes	yes	yes	yes	yes	yes	yes	yes	yes	yes	yes	yes	yes	yes	yes	yes	yes	yes	yes	yes	yes	yes	yes	no	yes	yes	yes	yes	yes	yes	yes	yes	yes	yes
615028	yes	yes	yes	yes	no	yes	yes	no	no	no	no	no	no	no	no	no	no	no	no	no	yes	yes	yes	yes	yes	yes	yes	yes	yes	yes	yes	yes	yes	yes	yes	yes	yes	yes	no	yes	yes	yes	yes	yes	yes	yes	yes	yes	yes
416963	yes	yes	yes	yes	yes	yes	yes	yes	yes	yes	no	yes	yes	yes	yes	yes	yes	yes	yes	yes	yes	yes	yes	yes	yes	yes	yes	yes	yes	yes	yes	yes	yes	yes	yes	yes	yes	yes	no	yes	yes	yes	yes	yes	yes	yes	yes	yes	yes
429440	yes	yes	yes	yes	yes	yes	yes	yes	yes	yes	no	yes	yes	yes	yes	yes	yes	yes	yes	yes	yes	yes	yes	yes	yes	yes	yes	yes	yes	yes	yes	yes	yes	yes	yes	yes	yes	yes	no	yes	yes	yes	yes	yes	yes	yes	yes	yes	yes
429937	yes	yes	yes	yes	yes	yes	yes	yes	yes	yes	no	yes	yes	yes	yes	yes	yes	yes	yes	yes	yes	yes	yes	yes	yes	yes	yes	yes	yes	yes	yes	yes	yes	yes	yes	yes	yes	yes	no	yes	yes	yes	yes	yes	yes	yes	yes	yes	yes
430465	yes	yes	yes	yes	yes	yes	yes	yes	yes	yes	no	yes	yes	yes	yes	yes	yes	yes	yes	yes	yes	yes	yes	yes	yes	yes	yes	yes	yes	yes	yes	yes	yes	yes	yes	yes	yes	yes	no	yes	yes	yes	yes	yes	yes	yes	yes	yes	yes
431035	yes	yes	yes	yes	yes	yes	yes	yes	yes	yes	no	yes	yes	yes	yes	yes	yes	yes	yes	yes	yes	yes	yes	yes	yes	yes	yes	yes	yes	yes	yes	yes	yes	yes	yes	yes	yes	yes	no	yes	yes	yes	yes	yes	yes	yes	yes	yes	yes
432481	yes	yes	yes	yes	yes	yes	yes	yes	yes	yes	no	yes	yes	yes	yes	yes	yes	yes	yes	yes	yes	yes	yes	yes	yes	yes	yes	yes	yes	yes	yes	yes	yes	yes	yes	yes	yes	yes	no	yes	yes	yes	yes	yes	yes	yes	yes	yes	yes
436615	yes	yes	yes	yes	yes	yes	yes	yes	yes	yes	no	yes	yes	yes	yes	yes	yes	yes	yes	yes	yes	yes	yes	yes	yes	yes	yes	yes	yes	yes	yes	yes	yes	yes	yes	yes	yes	yes	no	yes	yes	yes	yes	yes	yes	yes	yes	yes	yes
454468	yes	yes	yes	yes	no	yes	yes	no	no	no	no	no	no	no	no	no	no	no	no	no	yes	yes	yes	yes	yes	yes	yes	yes	yes	yes	yes	yes	yes	yes	yes	yes	yes	yes	no	yes	yes	yes	yes	yes	yes	yes	yes	yes	yes
462110	yes	yes	yes	yes	no	yes	yes	no	no	no	no	no	no	no	no	no	no	no	no	no	yes	yes	yes	yes	yes	yes	yes	yes	yes	yes	yes	yes	yes	yes	yes	yes	yes	yes	no	yes	yes	yes	yes	yes	yes	yes	yes	yes	yes
465562	yes	yes	yes	yes	yes	yes	yes	yes	yes	yes	no	yes	yes	yes	yes	yes	yes	yes	yes	yes	yes	yes	yes	yes	yes	yes	yes	yes	yes	yes	yes	yes	yes	yes	yes	yes	yes	yes	no	yes	yes	yes	yes	yes	yes	yes	yes	yes	yes
463745	yes	yes	yes	yes	yes	yes	yes	yes	yes	yes	no	yes	yes	yes	yes	yes	yes	yes	yes	yes	yes	yes	yes	yes	yes	yes	yes	yes	yes	yes	yes	yes	yes	yes	yes	yes	yes	yes	no	yes	yes	yes	yes	yes	yes	yes	yes	yes	yes
491892	yes	yes	yes	yes	yes	yes	yes	yes	yes	yes	no	yes	yes	yes	yes	yes	yes	yes	yes	yes	yes	yes	yes	yes	yes	yes	yes	yes	yes	yes	yes	yes	yes	yes	yes	yes	yes	yes	no	yes	yes	yes	yes	yes	yes	yes	yes	yes	yes
492771	yes	yes	yes	yes	yes	yes	yes	yes	yes	yes	no	yes	yes	yes	yes	yes	yes	yes	yes	yes	yes	yes	yes	yes	yes	yes	yes	yes	yes	yes	yes	yes	yes	yes	yes	yes	yes	yes	no	yes	yes	yes	yes	yes	yes	yes	yes	yes	yes
493549	yes	yes	yes	yes	yes	yes	yes	yes	yes	yes	no	yes	yes	yes	yes	yes	yes	yes	yes	yes	yes	yes	yes	yes	yes	yes	yes	yes	yes	yes	yes	yes	yes	yes	yes	yes	yes	yes	no	yes	yes	yes	yes	yes	yes	yes	yes	yes	yes
512475	yes	yes	yes	yes	yes	yes	yes	yes	yes	yes	no	yes	yes	yes	yes	yes	yes	yes	yes	yes	yes	yes	yes	yes	yes	yes	yes	yes	yes	yes	yes	yes	yes	yes	yes	yes	yes	yes	no	yes	yes	yes	yes	yes	yes	yes	yes	yes	yes
513045	yes	yes	yes	yes	yes	yes	yes	yes	yes	yes	no	yes	yes	yes	yes	yes	yes	yes	yes	yes	yes	yes	yes	yes	yes	yes	yes	yes	yes	yes	yes	yes	yes	yes	yes	yes	yes	yes	no	yes	yes	yes	yes	yes	yes	yes	yes	yes	yes
517068	yes	yes	yes	yes	no	yes	yes	no	no	no	no	no	no	no	no	no	no	no	no	no	yes	yes	yes	yes	yes	yes	yes	yes	yes	yes	yes	yes	yes	yes	yes	yes	yes	yes	no	yes	yes	yes	yes	yes	yes	yes	yes	yes	yes
517211	yes	yes	yes	yes	no	yes	yes	no	no	no	no	no	no	no	no	no	no	no	no	no	yes	yes	yes	yes	yes	yes	yes	yes	yes	yes	yes	yes	yes	yes	yes	yes	yes	yes	no	yes	yes	yes	yes	yes	yes	yes	yes	yes	yes
517218	yes	yes	yes	yes	no	yes	yes	no	no	no	no	no	no	no	no	no	no	no	no	no	yes	yes	yes	yes	yes	yes	yes	yes	yes	yes	yes	yes	yes	yes	yes	yes	yes	yes	no	yes	yes	yes	yes	yes	yes	yes	yes	yes	yes
521202	yes	yes	yes	yes	yes	yes	yes	yes	yes	yes	no	yes	yes	yes	yes	yes	yes	yes	yes	yes	yes	yes	yes	yes	yes	yes	yes	yes	yes	yes	yes	yes	yes	yes	yes	yes	yes	yes	no	yes	yes	yes	yes	yes	yes	yes	yes	yes	yes
451752	yes	yes	yes	yes	yes	yes	yes	yes	yes	yes	no	yes	yes	yes	yes	yes	yes	yes	yes	yes	yes	yes	yes	yes	yes	yes	yes	yes	yes	yes	yes	yes	yes	yes	yes	yes	yes	yes	no	yes	yes	yes	yes	yes	yes	yes	yes	yes	yes
524311	yes	yes	yes	yes	yes	yes	yes	yes	yes	yes	no	yes	yes	yes	yes	no	yes	yes	yes	yes	yes	yes	yes	yes	yes	yes	yes	yes	yes	yes	yes	yes	yes	yes	yes	yes	yes	yes	no	yes	yes	yes	yes	yes	yes	yes	yes	yes	yes
456774	yes	yes	yes	yes	yes	yes	yes	yes	yes	yes	no	yes	yes	yes	yes	yes	yes	yes	yes	yes	yes	yes	yes	yes	yes	yes	yes	yes	yes	yes	yes	yes	yes	yes	yes	yes	yes	yes	no	yes	yes	yes	yes	yes	yes	yes	yes	yes	yes
455843	yes	yes	yes	yes	yes	yes	yes	yes	yes	yes	no	yes	yes	yes	yes	yes	yes	no	yes	yes	yes	yes	yes	yes	yes	yes	yes	yes	yes	yes	yes	yes	yes	yes	yes	yes	yes	yes	no	yes	yes	yes	yes	yes	yes	yes	yes	yes	yes
531330	yes	yes	yes	yes	yes	yes	yes	yes	yes	yes	no	yes	yes	yes	yes	yes	yes	yes	yes	yes	yes	yes	yes	yes	yes	yes	yes	yes	yes	yes	yes	yes	yes	yes	yes	yes	yes	yes	no	yes	yes	yes	yes	yes	yes	yes	yes	yes	yes
835712	yes	yes	yes	yes	no	yes	yes	no	no	no	no	no	no	no	no	no	no	no	no	no	yes	yes	yes	yes	yes	yes	yes	yes	yes	yes	yes	yes	yes	yes	yes	yes	yes	yes	no	yes	yes	yes	yes	yes	yes	yes	yes	yes	yes
836987	yes	yes	yes	yes	yes	yes	yes	yes	yes	yes	no	yes	yes	yes	yes	yes	yes	yes	yes	yes	yes	yes	yes	yes	yes	yes	yes	yes	yes	yes	yes	yes	yes	yes	yes	yes	yes	yes	no	yes	yes	yes	yes	yes	yes	yes	yes	yes	yes
840089	yes	yes	yes	yes	yes	yes	yes	yes	yes	yes	no	yes	yes	yes	yes	yes	yes	yes	yes	yes	yes	yes	yes	yes	yes	yes	yes	yes	yes	yes	yes	yes	yes	yes	yes	yes	yes	yes	no	yes	yes	yes	yes	yes	yes	yes	yes	yes	yes
746435	yes	yes	yes	yes	no	yes	yes	no	no	no	no	no	no	no	no	no	no	no	no	no	yes	yes	yes	yes	yes	yes	yes	yes	yes	yes	yes	yes	yes	yes	yes	yes	yes	yes	no	yes	yes	yes	yes	yes	yes	yes	yes	yes	yes
748114	yes	yes	yes	yes	no	yes	yes	no	no	no	no	no	no	no	no	no	no	no	no	no	yes	yes	yes	yes	yes	yes	yes	yes	yes	yes	yes	yes	yes	yes	yes	yes	yes	yes	no	yes	yes	yes	yes	yes	yes	yes	yes	yes	yes
751466	yes	yes	yes	yes	yes	yes	yes	yes	yes	yes	no	yes	yes	yes	yes	yes	yes	yes	yes	yes	yes	yes	yes	yes	yes	yes	yes	yes	yes	yes	yes	yes	yes	yes	yes	yes	yes	yes	no	yes	yes	yes	yes	yes	yes	yes	yes	yes	yes
751994	yes	yes	yes	yes	yes	yes	yes	yes	yes	yes	no	yes	yes	yes	yes	yes	yes	yes	yes	yes	yes	yes	yes	yes	yes	yes	yes	yes	yes	yes	yes	yes	yes	yes	yes	yes	yes	yes	no	yes	yes	yes	yes	yes	yes	yes	yes	yes	yes
772497	yes	yes	yes	yes	no	yes	yes	no	no	no	no	no	no	no	no	no	no	no	no	no	yes	yes	yes	yes	yes	yes	yes	yes	yes	yes	yes	yes	yes	yes	yes	yes	yes	yes	no	yes	yes	yes	yes	yes	yes	yes	yes	yes	yes
772328	yes	yes	yes	yes	yes	yes	yes	yes	yes	yes	no	yes	yes	yes	yes	yes	yes	yes	yes	yes	yes	yes	yes	yes	yes	yes	yes	yes	yes	yes	yes	yes	yes	yes	yes	yes	yes	yes	no	yes	yes	yes	yes	yes	yes	yes	yes	yes	yes
786272	yes	yes	yes	yes	yes	yes	yes	yes	yes	yes	no	yes	yes	yes	yes	yes	yes	yes	yes	yes	yes	yes	yes	yes	yes	yes	yes	yes	yes	yes	yes	yes	yes	yes	yes	yes	yes	yes	no	yes	yes	yes	yes	yes	yes	yes	yes	yes	yes
785275	yes	yes	yes	yes	no	yes	yes	no	no	no	no	no	no	no	no	no	no	no	no	no	yes	yes	yes	yes	yes	yes	yes	yes	yes	yes	yes	yes	yes	yes	yes	yes	yes	yes	no	yes	yes	yes	yes	yes	yes	yes	yes	yes	yes
815917	yes	yes	yes	yes	yes	yes	yes	yes	yes	yes	no	yes	yes	yes	yes	yes	yes	yes	yes	yes	yes	yes	yes	yes	yes	yes	yes	yes	yes	yes	yes	yes	yes	yes	yes	yes	yes	yes	no	yes	yes	yes	yes	yes	yes	yes	yes	yes	yes
815920	yes	yes	yes	yes	no	yes	yes	no	no	no	no	no	no	no	no	no	no	no	no	no	yes	yes	yes	yes	yes	yes	yes	yes	yes	yes	yes	yes	yes	yes	yes	yes	yes	yes	no	yes	yes	yes	yes	yes	yes	yes	yes	yes	yes
813080	yes	yes	yes	yes	yes	yes	yes	yes	yes	yes	no	yes	yes	yes	yes	yes	yes	yes	yes	yes	yes	yes	yes	yes	yes	yes	yes	yes	yes	yes	yes	yes	yes	yes	yes	yes	yes	yes	no	yes	yes	yes	yes	yes	yes	yes	yes	yes	yes
803805	yes	yes	yes	yes	no	yes	yes	no	no	no	no	no	no	no	no	no	no	no	no	no	yes	yes	yes	yes	yes	yes	yes	yes	yes	yes	yes	yes	yes	yes	yes	yes	yes	yes	no	yes	yes	yes	yes	yes	yes	yes	yes	yes	yes
346907	yes	yes	yes	yes	yes	yes	yes	yes	yes	yes	no	yes	yes	yes	yes	yes	yes	yes	yes	yes	yes	yes	yes	yes	yes	yes	yes	yes	yes	yes	yes	yes	yes	yes	yes	yes	yes	yes	no	yes	yes	yes	yes	yes	yes	yes	yes	yes	yes
348553	yes	yes	yes	yes	no	yes	yes	no	no	no	no	no	no	no	no	no	no	no	no	no	yes	yes	yes	yes	yes	yes	yes	yes	yes	yes	yes	yes	yes	yes	yes	yes	yes	yes	no	yes	yes	yes	yes	yes	yes	yes	yes	yes	yes
350302	yes	yes	yes	yes	yes	yes	yes	yes	yes	yes	no	yes	yes	yes	yes	yes	yes	yes	yes	yes	yes	yes	yes	yes	yes	yes	yes	yes	yes	yes	yes	yes	yes	yes	yes	yes	yes	yes	no	yes	yes	yes	yes	yes	yes	yes	yes	yes	yes
831373	yes	yes	yes	yes	yes	yes	yes	yes	yes	yes	yes	yes	yes	yes	yes	yes	yes	yes	yes	yes	yes	yes	yes	yes	yes	yes	yes	yes	yes	yes	yes	yes	yes	yes	yes	yes	yes	yes	no	yes	yes	yes	yes	yes	yes	yes	yes	yes	yes
831143	yes	yes	yes	yes	yes	yes	yes	yes	yes	yes	no	yes	yes	yes	yes	yes	yes	yes	no	yes	yes	yes	yes	yes	yes	yes	yes	yes	yes	yes	yes	yes	yes	yes	yes	yes	yes	yes	no	yes	yes	yes	yes	yes	yes	yes	yes	yes	yes
823100	yes	yes	yes	yes	yes	yes	yes	yes	yes	yes	no	yes	yes	yes	yes	yes	yes	yes	yes	yes	yes	yes	yes	yes	yes	yes	yes	yes	yes	yes	yes	yes	yes	yes	yes	yes	yes	yes	no	yes	yes	yes	yes	yes	yes	yes	yes	yes	yes
824176	yes	yes	yes	yes	yes	yes	yes	yes	yes	yes	no	yes	yes	yes	yes	yes	yes	yes	yes	yes	yes	yes	yes	yes	yes	yes	yes	yes	yes	yes	yes	yes	yes	yes	yes	yes	yes	yes	no	yes	yes	yes	yes	yes	yes	yes	yes	yes	yes
826246	yes	yes	yes	yes	no	yes	yes	no	no	no	no	no	no	no	no	no	no	no	no	no	yes	yes	yes	yes	yes	yes	yes	yes	yes	yes	yes	yes	yes	yes	yes	yes	yes	yes	no	yes	yes	yes	yes	yes	yes	no	yes	yes	yes
818267	yes	yes	yes	yes	yes	yes	yes	yes	yes	yes	no	yes	yes	yes	yes	yes	yes	yes	yes	yes	yes	yes	yes	yes	yes	yes	yes	yes	yes	yes	yes	yes	yes	yes	yes	yes	yes	yes	no	yes	yes	yes	yes	yes	yes	yes	yes	yes	no
832942	yes	yes	yes	yes	yes	yes	yes	yes	yes	yes	no	yes	yes	yes	yes	yes	yes	yes	yes	yes	yes	yes	yes	yes	yes	yes	yes	yes	yes	yes	yes	yes	yes	yes	yes	yes	yes	yes	no	yes	yes	yes	yes	yes	yes	yes	yes	yes	yes
833000	yes	yes	yes	yes	no	yes	yes	no	no	no	no	no	no	no	no	no	no	no	no	no	yes	yes	yes	yes	yes	yes	yes	yes	yes	yes	yes	yes	yes	yes	yes	yes	yes	yes	no	yes	yes	yes	yes	yes	yes	yes	yes	yes	yes
833407	yes	yes	yes	yes	yes	yes	yes	yes	yes	yes	no	yes	yes	yes	yes	yes	yes	yes	yes	yes	yes	yes	yes	yes	yes	yes	yes	yes	yes	yes	yes	yes	yes	yes	yes	yes	yes	yes	no	yes	yes	yes	yes	yes	yes	yes	yes	yes	yes
836703	yes	yes	yes	yes	no	yes	yes	no	no	no	no	no	no	no	no	no	no	no	no	no	yes	yes	yes	yes	yes	yes	yes	yes	yes	yes	yes	yes	yes	yes	yes	yes	yes	yes	no	yes	yes	yes	yes	yes	yes	yes	yes	yes	yes
835708	yes	yes	yes	yes	no	yes	yes	no	no	no	no	no	no	no	no	no	no	no	no	no	yes	yes	yes	yes	yes	yes	yes	yes	yes	yes	yes	yes	yes	yes	yes	yes	yes	yes	no	yes	yes	yes	yes	yes	yes	yes	yes	yes	yes
882117	yes	yes	yes	yes	yes	yes	yes	yes	yes	yes	no	yes	yes	yes	yes	yes	yes	yes	yes	yes	yes	yes	yes	yes	yes	yes	yes	yes	yes	yes	yes	yes	yes	yes	yes	yes	yes	yes	no	yes	yes	yes	yes	yes	yes	yes	yes	yes	yes
885893	yes	yes	yes	yes	yes	yes	yes	yes	yes	yes	no	yes	yes	yes	yes	yes	yes	yes	yes	yes	yes	yes	yes	yes	yes	yes	yes	yes	yes	yes	yes	yes	yes	yes	yes	yes	yes	yes	no	yes	yes	yes	yes	yes	yes	yes	yes	yes	yes
355437	yes	yes	yes	yes	yes	yes	yes	yes	yes	yes	no	yes	yes	yes	yes	yes	yes	yes	yes	yes	yes	yes	yes	yes	yes	yes	yes	yes	yes	yes	yes	yes	yes	yes	yes	yes	yes	yes	no	yes	yes	yes	yes	yes	yes	yes	yes	yes	yes
306067	yes	yes	yes	yes	yes	yes	yes	yes	yes	yes	no	yes	yes	yes	yes	yes	yes	yes	yes	yes	yes	yes	yes	yes	yes	yes	yes	yes	yes	no	yes	yes	yes	yes	yes	yes	yes	yes	no	yes	yes	yes	yes	yes	yes	yes	yes	yes	yes
220401	yes	yes	yes	yes	yes	yes	yes	yes	yes	yes	no	yes	yes	yes	yes	yes	yes	yes	yes	yes	yes	yes	yes	yes	yes	yes	yes	yes	yes	yes	yes	yes	yes	yes	yes	yes	yes	yes	no	yes	yes	yes	yes	yes	yes	yes	yes	yes	yes
261860	yes	yes	yes	yes	yes	yes	yes	yes	yes	yes	no	yes	yes	yes	yes	yes	yes	yes	yes	yes	yes	yes	yes	yes	yes	yes	yes	yes	yes	yes	yes	yes	yes	yes	yes	yes	yes	yes	no	yes	yes	yes	yes	yes	yes	yes	yes	yes	yes
264607	yes	yes	yes	yes	yes	yes	yes	yes	yes	yes	no	yes	yes	yes	yes	yes	yes	yes	yes	yes	yes	yes	yes	yes	yes	yes	yes	yes	yes	yes	yes	yes	yes	yes	yes	yes	yes	yes	no	yes	yes	yes	yes	yes	yes	yes	yes	yes	yes
283092	yes	yes	yes	yes	yes	yes	yes	yes	yes	yes	no	yes	yes	yes	yes	yes	yes	yes	yes	yes	yes	yes	yes	yes	yes	yes	yes	yes	yes	yes	yes	yes	yes	yes	yes	yes	yes	yes	no	yes	yes	yes	yes	yes	yes	yes	yes	yes	yes
247205	yes	yes	yes	yes	yes	yes	yes	yes	yes	yes	no	yes	yes	yes	yes	yes	yes	yes	yes	yes	yes	yes	yes	yes	yes	yes	yes	yes	yes	yes	yes	yes	yes	yes	yes	yes	yes	yes	no	yes	yes	yes	yes	yes	yes	yes	yes	yes	yes
349661	yes	yes	yes	yes	yes	yes	yes	yes	yes	yes	no	yes	yes	yes	yes	yes	yes	yes	yes	yes	yes	yes	yes	yes	yes	yes	yes	yes	yes	yes	yes	yes	yes	yes	yes	yes	yes	yes	no	yes	yes	yes	yes	yes	yes	yes	yes	yes	yes
351190	yes	yes	yes	yes	yes	yes	yes	yes	yes	yes	no	yes	yes	yes	yes	yes	yes	yes	yes	yes	yes	yes	yes	yes	yes	yes	yes	yes	yes	yes	yes	yes	yes	yes	yes	yes	yes	yes	no	yes	yes	yes	yes	yes	yes	yes	yes	yes	yes
348808	yes	yes	yes	yes	yes	yes	yes	yes	yes	yes	no	yes	yes	yes	yes	yes	yes	yes	yes	yes	yes	yes	yes	yes	yes	yes	yes	yes	yes	yes	yes	yes	yes	yes	yes	yes	yes	yes	no	yes	yes	yes	yes	yes	yes	yes	yes	yes	yes
370691	yes	yes	yes	yes	yes	yes	yes	yes	yes	yes	no	yes	yes	yes	yes	yes	yes	yes	yes	yes	yes	yes	yes	yes	yes	yes	yes	yes	yes	yes	yes	yes	yes	yes	yes	yes	yes	yes	no	yes	yes	yes	yes	yes	yes	yes	yes	yes	yes
339912	yes	yes	yes	yes	yes	yes	yes	yes	yes	yes	no	yes	yes	yes	yes	yes	yes	yes	yes	yes	yes	yes	yes	yes	yes	yes	yes	yes	yes	yes	yes	yes	yes	yes	yes	yes	yes	yes	no	yes	yes	yes	yes	yes	yes	yes	yes	yes	yes
0094679	yes	yes	yes	yes	yes	yes	yes	yes	yes	yes	no	yes	yes	yes	yes	yes	yes	yes	yes	yes	yes	yes	yes	yes	yes	yes	yes	yes	yes	yes	yes	yes	yes	yes	yes	yes	yes	yes	no	yes	yes	yes	yes	yes	yes	yes	yes	yes	yes
0188109	yes	yes	yes	yes	no	yes	yes	yes	yes	yes	no	yes	yes	yes	yes	yes	yes	yes	yes	yes	yes	yes	yes	yes	yes	yes	yes	yes	yes	yes	yes	yes	yes	yes	yes	yes	yes	yes	no	yes	yes	yes	yes	yes	yes	yes	yes	yes	yes
0189645	yes	yes	yes	yes	no	yes	yes	no	no	no	no	no	no	no	no	no	no	no	no	no	yes	yes	yes	yes	yes	yes	yes	yes	yes	yes	yes	yes	yes	yes	yes	yes	yes	yes	no	yes	yes	yes	yes	yes	yes	yes	yes	yes	yes
195197	yes	yes	yes	yes	no	yes	yes	no	no	no	no	no	no	no	no	no	no	no	no	no	yes	yes	yes	yes	yes	yes	yes	yes	yes	yes	yes	yes	yes	yes	yes	yes	yes	yes	no	yes	yes	yes	yes	yes	yes	yes	yes	yes	yes
187478	yes	yes	yes	yes	yes	yes	yes	yes	yes	yes	no	yes	yes	yes	yes	yes	yes	yes	yes	yes	yes	yes	yes	yes	yes	yes	yes	yes	yes	yes	yes	yes	yes	yes	yes	yes	yes	yes	no	yes	yes	yes	yes	yes	yes	yes	yes	yes	yes
187383	yes	yes	yes	yes	yes	yes	yes	yes	yes	yes	no	yes	yes	yes	yes	yes	yes	yes	yes	yes	yes	yes	yes	yes	yes	yes	yes	yes	yes	yes	yes	yes	yes	yes	yes	yes	yes	yes	no	yes	yes	yes	yes	yes	yes	yes	yes	yes	yes
181293	yes	yes	yes	yes	yes	yes	yes	yes	yes	yes	no	yes	yes	yes	yes	yes	yes	yes	yes	yes	yes	yes	yes	yes	yes	yes	yes	yes	yes	yes	yes	yes	yes	yes	yes	yes	yes	yes	no	yes	yes	yes	yes	yes	yes	yes	yes	yes	yes
173808	yes	yes	yes	yes	no	yes	yes	no	no	no	no	no	no	no	no	no	no	no	no	no	yes	yes	yes	yes	yes	yes	yes	yes	yes	yes	yes	yes	yes	yes	yes	yes	no	yes	no	yes	yes	yes	yes	yes	yes	yes	yes	yes	yes
173239	yes	yes	yes	yes	yes	yes	yes	yes	yes	yes	no	yes	yes	yes	yes	yes	yes	yes	yes	yes	yes	yes	yes	yes	yes	yes	yes	yes	yes	yes	yes	yes	yes	yes	yes	yes	yes	yes	no	yes	yes	yes	yes	yes	yes	yes	yes	yes	yes
98455	yes	yes	yes	yes	yes	yes	yes	yes	yes	yes	no	yes	no	yes	yes	yes	yes	yes	yes	yes	yes	yes	yes	yes	yes	yes	yes	yes	yes	yes	yes	yes	yes	yes	yes	yes	yes	yes	no	yes	yes	yes	yes	yes	yes	yes	yes	yes	yes
206616	yes	yes	yes	yes	no	yes	yes	no	no	no	no	no	no	no	no	no	no	no	no	no	yes	yes	yes	yes	yes	yes	yes	yes	yes	yes	yes	yes	yes	yes	yes	yes	yes	yes	no	yes	yes	yes	yes	yes	yes	yes	yes	yes	yes
98043	yes	yes	yes	yes	yes	yes	yes	yes	yes	yes	no	yes	yes	yes	yes	yes	yes	yes	yes	yes	yes	yes	yes	yes	yes	yes	yes	yes	yes	yes	yes	yes	yes	yes	yes	yes	yes	yes	no	yes	yes	yes	yes	yes	yes	yes	yes	yes	yes
213350	yes	yes	yes	yes	yes	yes	yes	yes	yes	yes	no	yes	yes	yes	yes	yes	yes	yes	yes	yes	yes	yes	yes	yes	yes	yes	yes	yes	yes	yes	yes	yes	yes	yes	yes	yes	yes	yes	no	yes	yes	yes	yes	yes	yes	yes	yes	yes	yes
328768	yes	yes	yes	yes	no	yes	yes	no	no	no	no	no	no	no	no	no	no	no	no	no	yes	yes	yes	yes	yes	yes	yes	yes	yes	no	yes	yes	yes	yes	yes	yes	yes	yes	no	yes	yes	yes	yes	yes	yes	yes	yes	yes	yes
356226	yes	yes	yes	yes	yes	yes	yes	yes	yes	yes	no	yes	yes	yes	yes	yes	yes	yes	yes	yes	yes	yes	yes	yes	yes	yes	yes	yes	yes	yes	yes	yes	yes	yes	yes	yes	yes	yes	no	yes	yes	yes	yes	yes	yes	yes	yes	yes	yes
674830	yes	yes	yes	yes	yes	yes	yes	yes	yes	yes	no	yes	no	yes	yes	yes	yes	yes	yes	yes	yes	yes	yes	yes	yes	yes	yes	yes	yes	yes	yes	yes	yes	yes	yes	yes	yes	yes	no	yes	yes	yes	yes	yes	yes	yes	yes	yes	yes
675308	yes	yes	yes	yes	yes	yes	yes	yes	yes	yes	no	yes	yes	yes	yes	yes	yes	yes	yes	yes	yes	yes	yes	yes	yes	yes	yes	yes	yes	yes	yes	yes	yes	yes	yes	yes	yes	yes	no	yes	no	yes	yes	yes	yes	yes	yes	yes	yes
652769	yes	yes	yes	yes	yes	yes	yes	yes	yes	yes	no	yes	yes	yes	yes	yes	yes	yes	yes	yes	yes	yes	yes	yes	yes	yes	yes	yes	yes	yes	yes	yes	yes	yes	yes	yes	yes	yes	no	yes	yes	yes	yes	yes	yes	yes	yes	yes	yes
634009	yes	yes	yes	yes	yes	yes	yes	yes	yes	yes	no	yes	yes	yes	yes	yes	yes	yes	yes	yes	yes	yes	yes	yes	yes	yes	yes	yes	yes	yes	yes	yes	yes	yes	yes	yes	yes	yes	no	yes	yes	yes	yes	yes	yes	yes	yes	yes	yes
800784	yes	yes	yes	yes	no	yes	yes	no	no	no	no	no	no	no	no	no	no	no	no	no	yes	yes	yes	yes	yes	yes	yes	yes	yes	yes	yes	yes	yes	yes	yes	yes	yes	yes	no	yes	yes	yes	yes	yes	yes	yes	yes	yes	yes
808406	yes	yes	yes	yes	yes	yes	yes	yes	yes	yes	no	yes	yes	yes	yes	yes	yes	yes	yes	yes	yes	yes	yes	yes	yes	yes	yes	yes	yes	yes	yes	yes	yes	yes	yes	yes	yes	yes	no	yes	yes	yes	yes	yes	yes	yes	yes	yes	yes
807954	yes	yes	yes	yes	yes	yes	yes	yes	yes	yes	no	yes	yes	yes	yes	yes	yes	yes	no	yes	yes	yes	yes	yes	yes	yes	yes	yes	yes	yes	yes	yes	yes	yes	yes	yes	yes	yes	no	yes	yes	yes	yes	yes	yes	yes	yes	yes	yes
130318	yes	yes	yes	yes	yes	yes	yes	yes	yes	yes	no	yes	yes	yes	yes	yes	yes	yes	yes	yes	yes	yes	yes	yes	yes	yes	yes	yes	yes	yes	yes	yes	yes	yes	yes	yes	yes	yes	no	yes	yes	yes	yes	yes	yes	yes	yes	yes	yes
179821	yes	yes	yes	yes	no	yes	yes	no	no	no	no	no	no	no	no	no	no	no	no	no	yes	yes	yes	yes	yes	yes	yes	yes	yes	yes	yes	yes	yes	yes	yes	yes	yes	yes	no	yes	yes	yes	yes	yes	yes	yes	yes	yes	yes
180286	yes	yes	yes	yes	yes	yes	yes	yes	yes	yes	no	yes	yes	yes	yes	yes	yes	yes	yes	yes	yes	yes	yes	yes	yes	yes	yes	yes	yes	yes	yes	yes	yes	yes	yes	yes	yes	yes	no	yes	yes	yes	yes	yes	yes	yes	yes	yes	yes
177250	yes	yes	yes	yes	no	yes	yes	no	no	no	no	no	no	no	no	no	no	no	no	no	yes	yes	yes	yes	yes	yes	yes	yes	yes	yes	yes	yes	yes	yes	yes	yes	yes	yes	no	yes	yes	yes	yes	yes	yes	yes	yes	yes	yes
178801	yes	yes	yes	yes	no	yes	yes	no	no	no	no	no	no	no	no	no	no	no	no	no	yes	yes	yes	yes	yes	yes	yes	yes	yes	yes	yes	yes	yes	yes	yes	yes	yes	yes	no	yes	yes	yes	yes	yes	yes	yes	yes	yes	yes
179309	yes	yes	yes	yes	no	yes	yes	no	no	no	no	no	no	no	no	no	no	no	no	no	yes	yes	yes	yes	yes	yes	yes	yes	yes	yes	yes	yes	yes	yes	yes	yes	yes	yes	no	yes	yes	yes	yes	yes	yes	yes	yes	yes	yes
193787	yes	yes	yes	yes	yes	yes	yes	yes	yes	yes	no	yes	yes	yes	yes	yes	yes	yes	yes	yes	yes	yes	yes	yes	no	yes	yes	yes	yes	yes	yes	yes	yes	yes	yes	yes	yes	yes	no	yes	yes	yes	yes	yes	yes	yes	yes	yes	yes
1029740	yes	yes	yes	yes	yes	yes	yes	yes	yes	yes	no	yes	yes	yes	yes	yes	yes	yes	yes	yes	yes	yes	yes	yes	yes	yes	yes	yes	yes	yes	yes	yes	yes	yes	yes	yes	yes	yes	no	yes	yes	yes	yes	yes	yes	yes	yes	yes	yes
1029436	yes	yes	yes	yes	yes	yes	yes	yes	yes	yes	no	yes	yes	yes	yes	yes	yes	yes	yes	yes	yes	yes	yes	yes	yes	yes	yes	yes	yes	yes	yes	yes	yes	yes	yes	yes	yes	yes	no	yes	yes	yes	yes	yes	yes	yes	yes	yes	yes
106959	yes	yes	yes	yes	no	yes	yes	no	no	no	no	no	no	no	no	no	no	no	no	no	yes	yes	yes	yes	yes	yes	yes	yes	yes	yes	yes	yes	yes	yes	yes	yes	yes	yes	no	yes	yes	yes	yes	yes	yes	yes	yes	yes	yes
106946	yes	yes	yes	yes	no	yes	yes	no	no	no	no	no	no	no	no	no	no	no	no	no	yes	yes	yes	yes	yes	yes	yes	yes	yes	yes	yes	yes	yes	yes	yes	yes	yes	yes	no	yes	yes	yes	yes	yes	yes	yes	yes	yes	yes
106941	yes	yes	yes	yes	no	yes	yes	no	no	no	no	no	no	no	no	no	no	no	no	no	yes	yes	yes	yes	yes	yes	yes	yes	yes	yes	yes	yes	yes	yes	yes	yes	yes	yes	no	yes	yes	yes	yes	yes	yes	yes	yes	yes	yes
359923	yes	yes	yes	yes	yes	yes	yes	yes	yes	yes	no	yes	yes	yes	yes	yes	yes	yes	yes	yes	yes	yes	yes	yes	yes	yes	yes	yes	yes	yes	yes	yes	yes	yes	yes	yes	yes	yes	no	yes	yes	yes	yes	yes	yes	yes	yes	yes	yes
359076	yes	yes	yes	yes	yes	yes	yes	yes	yes	yes	no	yes	yes	yes	yes	yes	yes	yes	yes	yes	yes	yes	yes	yes	yes	yes	yes	yes	yes	yes	yes	yes	yes	yes	yes	yes	yes	yes	no	yes	yes	yes	yes	yes	yes	yes	yes	yes	yes
353717	yes	yes	yes	yes	yes	yes	yes	yes	yes	yes	no	yes	yes	yes	yes	yes	yes	yes	yes	yes	yes	yes	yes	yes	yes	yes	yes	yes	yes	yes	yes	yes	yes	yes	yes	yes	yes	yes	no	yes	yes	yes	yes	yes	yes	yes	yes	yes	yes
359140	yes	yes	yes	yes	yes	yes	yes	yes	yes	yes	no	yes	yes	yes	yes	yes	yes	yes	yes	yes	yes	yes	yes	yes	yes	yes	yes	yes	yes	yes	yes	yes	yes	yes	yes	yes	yes	yes	no	yes	yes	yes	yes	yes	yes	yes	yes	yes	yes
532850	yes	yes	yes	yes	yes	yes	yes	yes	yes	yes	no	yes	yes	yes	yes	yes	yes	yes	yes	yes	yes	yes	yes	yes	yes	yes	yes	yes	yes	yes	yes	yes	yes	yes	yes	yes	yes	yes	no	yes	yes	yes	yes	yes	yes	yes	yes	yes	yes
544202	yes	yes	yes	yes	yes	yes	yes	yes	yes	yes	no	yes	yes	yes	yes	yes	yes	yes	yes	yes	yes	yes	yes	yes	yes	yes	yes	yes	yes	yes	yes	yes	yes	yes	yes	yes	yes	yes	no	yes	yes	yes	yes	yes	yes	yes	yes	yes	yes
545222	yes	yes	yes	yes	yes	yes	no	yes	yes	yes	no	yes	yes	yes	yes	yes	yes	yes	yes	yes	yes	yes	yes	yes	yes	yes	yes	yes	yes	yes	yes	yes	yes	yes	yes	yes	yes	yes	no	yes	yes	yes	yes	yes	yes	yes	yes	yes	yes
383708	yes	yes	yes	yes	yes	yes	yes	yes	yes	yes	no	yes	yes	yes	yes	yes	yes	yes	yes	yes	yes	yes	yes	yes	yes	yes	yes	yes	yes	yes	yes	yes	yes	yes	yes	yes	yes	yes	no	yes	yes	yes	yes	yes	yes	yes	yes	yes	yes
566941	yes	yes	yes	yes	yes	yes	yes	yes	yes	yes	no	yes	yes	yes	yes	yes	yes	yes	yes	yes	yes	yes	yes	yes	yes	yes	yes	yes	yes	yes	yes	yes	yes	yes	yes	yes	yes	yes	no	yes	yes	yes	yes	yes	yes	yes	yes	yes	yes
590217	yes	yes	yes	yes	no	yes	yes	no	no	no	no	no	no	no	no	no	no	no	no	no	yes	yes	yes	yes	yes	yes	yes	yes	yes	yes	yes	yes	yes	yes	yes	yes	yes	yes	no	yes	yes	yes	yes	yes	yes	yes	yes	yes	yes
617301	yes	yes	yes	yes	no	yes	yes	no	no	no	no	no	no	no	no	no	no	no	no	no	yes	yes	yes	yes	yes	yes	yes	yes	yes	yes	yes	yes	yes	yes	yes	yes	yes	yes	no	yes	yes	yes	yes	yes	yes	yes	yes	yes	yes
443419	yes	yes	yes	yes	no	yes	yes	no	no	no	no	no	no	no	no	no	no	no	no	no	yes	yes	yes	yes	yes	yes	yes	yes	yes	yes	yes	yes	yes	yes	yes	yes	yes	yes	no	yes	yes	yes	yes	yes	yes	yes	yes	yes	yes
454591	yes	yes	yes	yes	no	yes	yes	no	no	no	no	no	no	no	no	no	no	no	no	no	yes	yes	yes	yes	yes	yes	yes	yes	yes	yes	yes	yes	yes	yes	yes	yes	yes	yes	no	yes	yes	yes	yes	yes	yes	yes	yes	yes	yes
484008	yes	no	yes	yes	yes	yes	yes	yes	yes	yes	no	yes	yes	yes	yes	yes	yes	yes	yes	yes	yes	yes	yes	yes	yes	yes	yes	yes	yes	yes	yes	yes	yes	yes	yes	yes	yes	yes	no	yes	yes	yes	yes	yes	yes	yes	yes	no	yes
852276	yes	yes	yes	yes	yes	yes	yes	yes	yes	yes	no	yes	yes	yes	yes	yes	yes	yes	yes	yes	yes	yes	yes	yes	yes	yes	yes	yes	yes	yes	yes	yes	yes	yes	yes	yes	yes	yes	no	yes	yes	yes	yes	yes	yes	yes	yes	yes	yes
898430	yes	yes	yes	yes	no	yes	yes	no	no	no	no	no	no	no	no	no	no	no	no	no	yes	yes	yes	yes	yes	yes	yes	yes	yes	yes	yes	yes	yes	yes	yes	yes	yes	yes	no	yes	yes	yes	yes	yes	yes	yes	yes	yes	yes
912118	yes	yes	yes	yes	yes	yes	yes	yes	yes	yes	no	yes	yes	yes	yes	yes	yes	yes	yes	yes	yes	yes	yes	yes	yes	yes	yes	yes	yes	yes	yes	yes	yes	yes	yes	yes	yes	yes	no	yes	yes	yes	yes	yes	yes	yes	yes	yes	yes
913657	yes	yes	yes	yes	yes	yes	yes	yes	yes	yes	no	yes	yes	yes	yes	yes	yes	yes	yes	yes	yes	yes	yes	yes	yes	yes	yes	yes	yes	yes	yes	yes	yes	yes	yes	yes	yes	yes	no	yes	yes	yes	yes	yes	yes	yes	yes	yes	yes
914983	yes	yes	yes	yes	yes	yes	yes	yes	yes	yes	no	yes	yes	yes	yes	yes	yes	yes	yes	yes	yes	yes	yes	yes	yes	yes	yes	yes	yes	yes	yes	yes	yes	yes	yes	yes	yes	yes	no	yes	yes	yes	yes	yes	yes	yes	yes	yes	yes
936128	yes	yes	yes	yes	no	yes	yes	no	no	no	no	no	no	no	no	no	no	no	no	no	yes	yes	yes	yes	yes	yes	yes	yes	yes	yes	yes	yes	yes	yes	yes	yes	yes	yes	no	yes	yes	yes	yes	yes	yes	yes	yes	yes	yes
721754	yes	yes	yes	yes	no	yes	yes	no	no	no	no	no	no	no	no	no	no	no	no	no	yes	yes	yes	yes	yes	yes	yes	yes	yes	yes	yes	yes	yes	yes	yes	yes	yes	yes	no	yes	yes	yes	yes	yes	yes	yes	yes	yes	yes
832754	yes	yes	yes	yes	yes	yes	yes	yes	yes	yes	no	yes	yes	yes	yes	yes	yes	yes	yes	yes	yes	yes	yes	yes	yes	yes	yes	yes	yes	yes	yes	yes	yes	yes	yes	yes	yes	yes	no	yes	yes	yes	yes	yes	yes	yes	yes	yes	yes
399894	yes	yes	yes	yes	yes	yes	yes	yes	yes	yes	no	yes	yes	yes	yes	yes	yes	yes	yes	yes	yes	yes	yes	yes	yes	yes	yes	yes	yes	yes	yes	yes	yes	yes	yes	yes	yes	yes	no	yes	yes	yes	yes	yes	yes	yes	yes	yes	yes
356214	yes	yes	yes	yes	yes	yes	yes	yes	yes	yes	no	yes	yes	yes	yes	yes	yes	yes	yes	yes	yes	yes	yes	yes	yes	yes	yes	yes	yes	yes	yes	yes	yes	yes	yes	yes	yes	yes	no	yes	yes	yes	yes	yes	yes	yes	yes	yes	yes
356156	yes	yes	yes	yes	yes	yes	yes	yes	yes	yes	no	yes	yes	yes	yes	yes	yes	yes	no	yes	yes	yes	yes	yes	yes	yes	yes	yes	yes	yes	yes	yes	yes	yes	yes	yes	yes	yes	no	yes	yes	yes	yes	yes	yes	yes	yes	yes	yes
355327	yes	yes	yes	yes	yes	yes	yes	yes	yes	yes	no	yes	yes	yes	yes	yes	yes	yes	no	yes	yes	yes	yes	yes	yes	yes	yes	yes	yes	yes	yes	yes	yes	yes	yes	yes	yes	yes	no	yes	yes	yes	yes	yes	yes	yes	yes	yes	yes
356669	yes	yes	yes	yes	yes	yes	yes	yes	yes	yes	no	yes	yes	yes	yes	yes	yes	yes	yes	yes	yes	yes	yes	yes	yes	yes	yes	yes	yes	yes	yes	yes	yes	yes	yes	yes	yes	yes	no	yes	yes	yes	yes	yes	yes	yes	yes	yes	yes
357163	yes	yes	yes	yes	yes	yes	yes	yes	yes	yes	no	yes	yes	yes	yes	yes	yes	yes	yes	yes	yes	yes	yes	yes	yes	yes	yes	yes	yes	yes	yes	yes	yes	yes	yes	yes	yes	yes	no	yes	yes	yes	yes	yes	yes	yes	yes	yes	yes
309579	yes	yes	yes	yes	no	yes	yes	no	no	no	no	no	no	no	no	no	no	no	no	no	yes	yes	yes	yes	yes	yes	yes	yes	yes	yes	yes	yes	yes	yes	yes	yes	yes	yes	no	yes	yes	yes	yes	yes	yes	yes	yes	yes	yes
334665	yes	yes	yes	yes	no	yes	yes	no	no	no	no	no	no	no	no	no	no	no	no	no	yes	yes	yes	yes	yes	yes	yes	yes	yes	yes	yes	yes	yes	yes	yes	yes	yes	yes	no	yes	yes	yes	yes	yes	yes	yes	yes	yes	yes
237418	yes	yes	yes	yes	no	yes	yes	no	no	no	no	no	no	no	no	no	no	no	no	no	yes	yes	yes	yes	yes	yes	yes	yes	yes	yes	yes	yes	yes	yes	yes	yes	yes	yes	no	yes	yes	yes	yes	yes	yes	yes	yes	yes	yes
276412	yes	yes	yes	yes	no	yes	yes	no	no	no	no	no	no	no	no	no	no	no	no	no	yes	yes	yes	yes	yes	yes	yes	yes	yes	yes	yes	yes	yes	yes	yes	yes	yes	yes	no	yes	yes	yes	yes	yes	yes	yes	yes	yes	yes
369876	yes	yes	yes	yes	yes	yes	yes	yes	yes	yes	no	yes	yes	yes	yes	yes	yes	yes	yes	yes	yes	yes	yes	yes	yes	yes	yes	yes	yes	yes	yes	yes	yes	yes	yes	yes	yes	yes	no	yes	yes	yes	yes	yes	yes	yes	yes	yes	yes
526835	yes	yes	yes	yes	yes	yes	yes	yes	yes	yes	no	yes	yes	yes	yes	yes	yes	yes	yes	yes	yes	yes	yes	yes	yes	yes	yes	yes	yes	yes	yes	yes	yes	yes	yes	yes	yes	yes	no	yes	yes	yes	yes	yes	yes	yes	yes	yes	yes
538144	yes	yes	yes	yes	yes	yes	yes	yes	yes	yes	no	yes	yes	yes	yes	yes	yes	yes	yes	yes	yes	yes	yes	yes	yes	yes	yes	yes	yes	yes	yes	yes	yes	yes	yes	yes	yes	yes	no	yes	yes	yes	yes	yes	yes	yes	yes	yes	yes
527351	yes	yes	yes	yes	yes	yes	yes	yes	yes	yes	no	yes	yes	yes	yes	yes	yes	yes	yes	yes	yes	yes	yes	yes	yes	yes	yes	yes	yes	yes	yes	yes	yes	yes	yes	yes	yes	yes	no	yes	yes	yes	yes	yes	yes	yes	yes	yes	yes
570584	yes	yes	yes	yes	yes	yes	yes	yes	yes	yes	no	yes	yes	yes	yes	yes	yes	yes	yes	yes	yes	yes	yes	yes	yes	yes	yes	yes	yes	yes	yes	yes	yes	yes	yes	yes	yes	yes	no	yes	yes	yes	yes	yes	yes	yes	yes	yes	yes
572050	yes	yes	yes	yes	yes	yes	yes	yes	yes	yes	no	yes	yes	yes	yes	yes	yes	yes	yes	yes	yes	yes	yes	yes	yes	yes	yes	yes	yes	yes	yes	yes	yes	yes	yes	yes	yes	yes	no	yes	yes	yes	yes	yes	yes	yes	yes	yes	yes
626281	yes	yes	yes	yes	yes	yes	yes	yes	yes	yes	no	yes	yes	yes	yes	yes	yes	yes	yes	yes	yes	yes	yes	yes	yes	yes	yes	yes	yes	yes	yes	yes	yes	yes	yes	yes	yes	yes	no	yes	yes	yes	yes	yes	yes	yes	yes	yes	yes
429032	yes	yes	yes	yes	yes	yes	yes	yes	yes	yes	no	yes	yes	yes	yes	yes	yes	yes	yes	yes	yes	yes	yes	yes	yes	yes	yes	yes	yes	yes	yes	yes	yes	yes	yes	yes	yes	yes	no	yes	yes	yes	yes	yes	yes	yes	yes	yes	yes
429054	yes	yes	yes	yes	yes	yes	yes	yes	yes	yes	no	yes	yes	yes	yes	no	yes	yes	yes	yes	yes	yes	yes	yes	yes	yes	yes	yes	yes	yes	no	yes	yes	yes	yes	yes	yes	yes	no	yes	yes	yes	yes	yes	yes	yes	yes	yes	yes
446678	yes	yes	yes	yes	yes	yes	yes	yes	yes	yes	no	yes	yes	yes	yes	yes	yes	yes	yes	yes	yes	yes	yes	yes	yes	yes	yes	yes	yes	yes	yes	yes	yes	yes	yes	yes	yes	yes	no	yes	no	yes	yes	yes	yes	yes	yes	yes	yes
454583	yes	yes	yes	yes	yes	yes	yes	yes	yes	yes	no	yes	yes	yes	yes	yes	yes	yes	yes	yes	yes	yes	yes	yes	yes	yes	yes	yes	yes	yes	yes	yes	yes	yes	yes	yes	yes	yes	no	yes	yes	yes	yes	yes	yes	yes	yes	yes	yes
486030	yes	yes	yes	yes	yes	yes	yes	yes	yes	yes	no	yes	yes	yes	yes	yes	yes	yes	yes	yes	yes	yes	yes	yes	yes	yes	yes	yes	yes	yes	yes	yes	yes	yes	yes	yes	yes	yes	no	yes	yes	yes	yes	yes	yes	yes	yes	yes	yes
509982	yes	yes	yes	yes	yes	yes	yes	yes	yes	yes	no	yes	yes	yes	yes	yes	yes	yes	yes	yes	yes	yes	yes	yes	yes	yes	yes	yes	yes	yes	yes	yes	yes	yes	yes	yes	yes	yes	no	yes	yes	yes	yes	yes	yes	yes	yes	yes	no
741581	yes	yes	yes	yes	yes	yes	yes	yes	yes	yes	no	yes	yes	yes	yes	yes	yes	yes	yes	yes	yes	yes	yes	yes	yes	yes	yes	yes	yes	yes	yes	yes	yes	yes	yes	yes	yes	yes	yes	yes	yes	yes	yes	yes	yes	yes	yes	yes	yes
347265	yes	yes	yes	yes	yes	yes	yes	yes	yes	yes	no	yes	yes	yes	yes	yes	yes	yes	yes	yes	yes	yes	yes	yes	yes	yes	yes	yes	yes	yes	yes	yes	yes	yes	yes	yes	yes	yes	no	yes	yes	yes	yes	yes	yes	yes	yes	yes	yes
349952	yes	yes	yes	yes	yes	yes	yes	yes	yes	yes	no	yes	yes	yes	yes	yes	yes	yes	yes	yes	yes	yes	yes	yes	yes	yes	yes	yes	yes	yes	yes	yes	yes	yes	yes	yes	yes	yes	no	yes	yes	yes	yes	yes	yes	yes	yes	yes	yes
819025	yes	yes	yes	yes	yes	yes	yes	yes	yes	yes	no	yes	yes	yes	yes	yes	yes	yes	yes	yes	yes	yes	yes	yes	yes	yes	yes	yes	yes	yes	yes	yes	yes	yes	yes	yes	yes	yes	no	yes	yes	yes	yes	yes	yes	yes	yes	yes	yes
831562	yes	yes	yes	yes	yes	yes	yes	yes	yes	yes	no	yes	yes	yes	yes	yes	yes	yes	yes	yes	yes	yes	yes	yes	yes	yes	yes	yes	yes	yes	yes	yes	yes	no	yes	yes	yes	yes	no	yes	yes	yes	yes	yes	yes	yes	yes	yes	yes
369842	yes	yes	yes	yes	yes	yes	yes	yes	yes	yes	no	yes	yes	yes	yes	yes	yes	yes	yes	yes	yes	yes	yes	yes	yes	yes	yes	yes	yes	yes	yes	yes	yes	yes	yes	yes	yes	yes	no	yes	yes	yes	yes	yes	yes	yes	yes	yes	yes
539598	yes	yes	yes	yes	yes	yes	yes	yes	yes	yes	no	yes	yes	yes	yes	yes	yes	yes	yes	yes	yes	yes	yes	yes	yes	yes	yes	yes	yes	yes	yes	yes	yes	yes	yes	yes	yes	yes	no	yes	yes	yes	yes	yes	yes	yes	yes	yes	yes
540632	yes	yes	yes	yes	yes	yes	yes	yes	yes	yes	no	yes	yes	yes	yes	yes	yes	yes	yes	yes	yes	yes	yes	yes	yes	yes	yes	yes	yes	yes	yes	yes	yes	yes	yes	yes	yes	yes	no	yes	yes	yes	yes	yes	yes	yes	yes	yes	no
545960	yes	yes	yes	yes	no	yes	yes	no	no	no	no	no	no	no	no	no	no	no	no	no	yes	yes	yes	yes	yes	yes	yes	yes	yes	yes	yes	yes	yes	yes	yes	yes	yes	yes	no	yes	yes	yes	yes	yes	yes	yes	yes	yes	yes
527354	yes	yes	yes	yes	no	yes	yes	no	no	no	no	no	no	no	no	no	no	no	no	no	yes	yes	yes	yes	yes	yes	yes	yes	yes	yes	yes	yes	yes	yes	yes	yes	yes	yes	no	yes	yes	yes	yes	yes	yes	yes	yes	yes	yes
608010	yes	yes	yes	yes	no	yes	yes	no	no	no	no	no	no	no	no	no	no	no	no	no	yes	yes	yes	yes	yes	yes	yes	yes	yes	yes	yes	yes	yes	yes	yes	yes	yes	yes	no	yes	yes	yes	yes	yes	yes	yes	yes	yes	yes
624600	yes	yes	yes	yes	no	yes	yes	no	no	no	no	no	no	no	no	no	no	no	no	no	yes	yes	yes	yes	yes	yes	yes	yes	yes	yes	yes	yes	yes	yes	yes	yes	yes	yes	no	yes	yes	yes	yes	yes	yes	yes	yes	yes	yes
422853	yes	yes	yes	yes	yes	yes	yes	yes	yes	yes	no	yes	yes	yes	yes	yes	yes	yes	yes	yes	yes	yes	yes	yes	yes	yes	yes	yes	yes	yes	yes	yes	yes	yes	yes	yes	yes	yes	no	yes	yes	yes	yes	yes	yes	yes	yes	yes	yes
422149	yes	yes	yes	yes	no	yes	yes	no	no	no	no	no	no	no	no	no	no	no	no	no	yes	yes	yes	yes	yes	yes	yes	yes	yes	yes	yes	yes	yes	yes	yes	yes	yes	yes	no	yes	yes	yes	yes	yes	yes	yes	yes	yes	yes
445505	yes	yes	yes	yes	yes	yes	yes	yes	yes	yes	no	yes	yes	yes	yes	yes	yes	yes	yes	yes	yes	yes	yes	yes	yes	yes	yes	yes	yes	yes	yes	yes	yes	yes	yes	yes	yes	yes	no	yes	yes	yes	yes	yes	yes	yes	yes	yes	yes
466174	yes	yes	yes	yes	yes	yes	yes	yes	yes	yes	no	yes	yes	yes	yes	yes	yes	yes	yes	yes	yes	yes	yes	yes	yes	yes	yes	yes	yes	yes	yes	yes	yes	yes	yes	yes	yes	yes	no	yes	yes	yes	yes	yes	yes	yes	yes	yes	yes
843242	yes	yes	yes	yes	no	yes	yes	no	no	no	no	no	no	no	no	no	no	no	no	no	yes	yes	yes	yes	yes	yes	yes	yes	yes	yes	yes	yes	yes	yes	yes	yes	yes	yes	no	yes	yes	yes	yes	yes	yes	yes	yes	yes	yes
901586	yes	yes	yes	yes	yes	yes	yes	yes	yes	yes	no	yes	yes	yes	yes	yes	yes	yes	yes	yes	yes	yes	yes	yes	yes	yes	yes	yes	yes	yes	yes	yes	yes	yes	yes	yes	yes	yes	no	yes	yes	yes	yes	yes	yes	yes	yes	yes	yes
909536	yes	yes	yes	yes	yes	yes	yes	yes	yes	yes	no	yes	yes	yes	yes	yes	yes	yes	yes	yes	yes	yes	yes	yes	yes	yes	yes	yes	yes	yes	yes	yes	yes	yes	yes	yes	yes	yes	no	yes	yes	yes	yes	yes	yes	yes	yes	yes	yes
919375	yes	yes	yes	yes	yes	yes	yes	yes	yes	yes	no	yes	yes	yes	yes	yes	yes	yes	yes	yes	yes	yes	yes	yes	yes	yes	yes	yes	yes	yes	yes	yes	yes	yes	yes	yes	yes	yes	no	yes	yes	yes	yes	yes	yes	yes	yes	yes	yes
944275	yes	yes	yes	yes	yes	yes	yes	yes	yes	yes	no	yes	yes	yes	yes	yes	yes	yes	yes	yes	yes	yes	yes	yes	yes	yes	yes	yes	yes	yes	yes	yes	yes	yes	yes	yes	yes	yes	no	yes	yes	yes	yes	yes	yes	yes	yes	yes	yes
715892	yes	yes	yes	yes	no	yes	yes	yes	yes	yes	no	yes	yes	yes	yes	yes	yes	yes	yes	yes	yes	yes	yes	yes	yes	yes	yes	yes	yes	yes	yes	yes	yes	yes	yes	yes	yes	yes	no	yes	yes	yes	yes	yes	yes	yes	yes	yes	yes
728326	yes	yes	yes	yes	yes	yes	yes	yes	yes	yes	no	yes	yes	yes	yes	yes	yes	yes	yes	yes	yes	yes	yes	yes	yes	yes	yes	yes	yes	yes	yes	yes	yes	yes	yes	yes	yes	yes	no	yes	yes	yes	yes	yes	yes	yes	yes	yes	yes
733008	yes	yes	yes	yes	yes	yes	yes	yes	yes	yes	no	yes	yes	yes	yes	yes	yes	yes	yes	yes	yes	yes	yes	yes	yes	yes	yes	yes	yes	yes	yes	yes	yes	yes	yes	yes	yes	yes	no	yes	yes	yes	yes	yes	yes	yes	yes	yes	yes
816851	yes	yes	yes	yes	no	yes	yes	no	no	no	no	no	no	no	no	no	no	no	no	no	yes	yes	yes	yes	yes	yes	yes	yes	yes	yes	yes	yes	yes	yes	yes	yes	yes	yes	no	yes	yes	yes	yes	yes	yes	yes	yes	yes	yes
352921	yes	yes	yes	yes	yes	yes	yes	yes	yes	yes	no	yes	yes	yes	yes	yes	yes	yes	yes	yes	yes	yes	yes	yes	yes	yes	yes	yes	yes	yes	yes	yes	yes	yes	yes	yes	yes	yes	no	yes	yes	yes	yes	yes	yes	yes	yes	yes	yes
352386	yes	yes	yes	yes	yes	yes	yes	yes	yes	yes	no	yes	yes	yes	yes	yes	yes	yes	yes	yes	yes	yes	yes	yes	yes	yes	yes	yes	yes	yes	yes	yes	yes	yes	yes	yes	yes	yes	no	yes	yes	yes	yes	yes	yes	yes	yes	yes	yes
SRR1645903	yes	yes	yes	yes	no	yes	yes	yes	yes	yes	no	yes	yes	yes	yes	yes	yes	yes	yes	yes	yes	yes	yes	yes	yes	yes	yes	yes	yes	yes	yes	yes	yes	yes	yes	yes	yes	yes	no	yes	yes	yes	yes	yes	yes	yes	yes	yes	yes
YA00208946	yes	yes	yes	yes	no	yes	yes	yes	yes	yes	no	yes	yes	yes	yes	yes	yes	yes	yes	yes	yes	yes	yes	yes	yes	yes	yes	yes	yes	yes	yes	yes	yes	yes	yes	yes	yes	yes	no	yes	yes	yes	yes	yes	yes	yes	yes	yes	yes
[truncated: 100 more columns]
