# Supplementary material for: Genetic characterization of Salmonella Infantis from South Africa, 2004–2016
Source: Access Microbiol. 2022 Jul 5;4(7):acmi000371. doi: 10.1099/acmi.0.000371 (PMC9394735; doi:10.1099/acmi.0.000371)
Supplement: Supplementary material 2 [file acmi-4-371-s002.xlsx]

## Sheet: a
Gene	Annotation
pipB2	Secreted effector protein PipB2
ybdO_3	putative HTH-type transcriptional regulator YbdO
ompN_1	Outer membrane protein N
malI	Maltose regulon regulatory protein MalI
malX	PTS system maltose-specific EIICB component
malY	Protein MalY
sseB	Secreted effector protein SseB
group_1679	hypothetical protein
group_1685	hypothetical protein
group_1686	hypothetical protein
group_1688	hypothetical protein
group_1691	hypothetical protein
mltF_2	Membrane-bound lytic murein transglycosylase F
group_1699	hypothetical protein
group_1705	hypothetical protein
lpfD_2	putative minor fimbrial subunit LpfD
group_1718	hypothetical protein
group_1719	hypothetical protein
group_1722	hypothetical protein
group_1723	hypothetical protein
symE_2	Endoribonuclease SymE
group_1741	hypothetical protein
group_1744	hypothetical protein
group_1745	hypothetical protein
group_1764	hypothetical protein
yehR_2	hypothetical protein
group_1770	hypothetical protein
group_1791	ISNCY family transposase ISRor2
ykgO	50S ribosomal protein L36 2
hcpC_2	hypothetical protein
group_1795	hypothetical protein
group_1796	hypothetical protein
group_1798	hypothetical protein
iraM	Anti-adapter protein IraM
group_1805	hypothetical protein
yfcP	putative fimbrial-like protein YfcP
group_1811	hypothetical protein
nlhH	Carboxylesterase NlhH
thiH	2-iminoacetate synthase
group_203	hypothetical protein
tar	Methyl-accepting chemotaxis protein II
group_790	hypothetical protein
group_833	hypothetical protein

## Sheet: b
Gene	Non-unique Gene name	Annotation
group_1155		hypothetical protein
group_1156		hypothetical protein
group_1161	lpfD_1	putative minor fimbrial subunit LpfD
nimT		2-nitroimidazole transporter
group_1826	sseB	Secreted effector protein SseB
group_1827	ompN_1	Outer membrane protein N
group_1829		hypothetical protein
group_1831	ompD	Outer membrane porin protein OmpD
group_1835		hypothetical protein
group_1836		hypothetical protein
group_1838	intA_3	Prophage integrase IntA
group_1839	ddrA_2	Diol dehydratase-reactivating factor alpha subunit
group_1870		hypothetical protein
group_1911		hypothetical protein
group_1912		hypothetical protein
group_1930		hypothetical protein
group_1931		IS256 family transposase IS285
group_1932		IS256 family transposase IS285
group_1936		hypothetical protein
group_1939		hypothetical protein
group_1942	yfcP	putative fimbrial-like protein YfcP
group_1943		hypothetical protein
group_1944		hypothetical protein
group_1945		IS630 family transposase IS630
group_1946		hypothetical protein
group_1947	nlhH	Carboxylesterase NlhH
group_1948		hypothetical protein
yadK		putative fimbrial-like protein YadK
yadM		putative fimbrial-like protein YadM
group_1954		hypothetical protein
group_1955	mltF_2	Membrane-bound lytic murein transglycosylase F
group_1956		hypothetical protein
group_1958	thiH	2-iminoacetate synthase
group_609	ybdO_2	putative HTH-type transcriptional regulator YbdO

## Sheet: c
Gene	Non-unique Gene name	Annotation
group_1001		hypothetical protein
besA		hypothetical protein
elmGT		Elloramycin glycosyltransferase ElmGT
hin		DNA-invertase hin
fliC_2		Flagellin
alkA		DNA-3-methyladenine glycosylase 2
mdtB		Multidrug resistance protein MdtB
group_1009		hypothetical protein
group_1010		hypothetical protein
mglB		D-galactose-binding periplasmic protein
group_1013		hypothetical protein
macA		Macrolide export protein MacA
nfsA		Oxygen-insensitive NADPH nitroreductase
group_1017		hypothetical protein
rcdA		HTH-type transcriptional regulator RcdA
ybjG		Putative undecaprenyl-diphosphatase YbjG
dacC		D-alanyl-D-alanine carboxypeptidase DacC
etfA		Electron transfer flavoprotein subunit alpha
mntS		Small protein MntS
ybiI		putative protein YbiI
lpxH		UDP-2,3-diacylglucosamine hydrolase
selU		tRNA 2-selenouridine synthase
group_1026		hypothetical protein
group_1027		ISNCY family transposase ISVsa17
mscK		Mechanosensitive channel MscK
sgrR_2		HTH-type transcriptional regulator SgrR
phnX		Phosphonoacetaldehyde hydrolase
group_1031		hypothetical protein
dtpD		Dipeptide permease D
group_1033		hypothetical protein
esiB		Secretory immunoglobulin A-binding protein EsiB
qseG		Quorum-sensing regulator protein G
asrB		Anaerobic sulfite reductase subunit B
group_1038		hypothetical protein
pdeF		Cyclic di-GMP phosphodiesterase PdeF
yhaK		Pirin-like protein YhaK
garK_3		Glycerate 2-kinase
gatY		D-tagatose-1,6-bisphosphate aldolase subunit GatY
rimP		Ribosome maturation factor RimP
group_1044		hypothetical protein
acrZ		Multidrug efflux pump accessory protein AcrZ
btuD_5		Vitamin B12 import ATP-binding protein BtuD
group_1047		hypothetical protein
csgD		CsgBAC operon transcriptional regulatory protein
nanE		Putative N-acetylmannosamine-6-phosphate 2-epimerase
group_1050		hypothetical protein
group_1051		hypothetical protein
wrbA		NAD(P)H dehydrogenase (quinone)
resA		Thiol-disulfide oxidoreductase ResA
ilvA		L-threonine dehydratase biosynthetic IlvA
wecC		UDP-N-acetyl-D-mannosamine dehydrogenase
cyaY		Iron-sulfur cluster assembly protein CyaY
group_1057		hypothetical protein
yqcC		putative protein YqcC
group_1060		hypothetical protein
lgt		Prolipoprotein diacylglyceryl transferase
rppH		RNA pyrophosphohydrolase
kduI		4-deoxy-L-threo-5-hexosulose-uronate ketol-isomerase
group_1064		hypothetical protein
oxyR_1		Hydrogen peroxide-inducible genes activator
group_1066		hypothetical protein
purM		Phosphoribosylformylglycinamidine cyclo-ligase
group_1069		hypothetical protein
group_1070		hypothetical protein
ftsN		Cell division protein FtsN
cdh		CDP-diacylglycerol pyrophosphatase
yiiM		Protein YiiM
rhaT		L-rhamnose-proton symporter
rhaB		Rhamnulokinase
group_1076		hypothetical protein
rbsB		Ribose import binding protein RbsB
group_1078		hypothetical protein
mnmE		tRNA modification GTPase MnmE
torD_2		Chaperone protein TorD
nlpE		Lipoprotein NlpE
uppS		Ditrans,polycis-undecaprenyl-diphosphate synthase ((2E,6E)-farnesyl-diphosphate specific)
tsf		Elongation factor Ts
group_1084		hypothetical protein
casE		CRISPR system Cascade subunit CasE
ygcB		CRISPR-associated endonuclease/helicase Cas3
zapE		Cell division protein ZapE
hemN_3		Oxygen-independent coproporphyrinogen-III oxidase-like protein
ompL		Porin OmpL
thiG		Thiazole synthase
gatC_3		PTS system galactitol-specific EIIC component
gatC_2		PTS system galactitol-specific EIIC component
recJ		Single-stranded-DNA-specific exonuclease RecJ
group_1094		hypothetical protein
nadK		NAD kinase
grpE		Protein GrpE
dgcN		Diguanylate cyclase DgcN
group_1098		hypothetical protein
manC1_2		Mannose-1-phosphate guanylyltransferase 1
group_1101		hypothetical protein
narH		Respiratory nitrate reductase 1 beta chain
zraS		Sensor protein ZraS
hdeB		Acid stress chaperone HdeB
pdeB		putative cyclic di-GMP phosphodiesterase PdeB
epsJ		putative glycosyltransferase EpsJ
caf1A		F1 capsule-anchoring protein
group_144		hypothetical protein
gadX_2		HTH-type transcriptional regulator GadX
aceF		Dihydrolipoyllysine-residue acetyltransferase component of pyruvate dehydrogenase complex
ftsK		hypothetical protein
hcpD_2		hypothetical protein
ynfE_1		Putative dimethyl sulfoxide reductase chain YnfE
rcsC_1		Sensor histidine kinase RcsC
group_178		hypothetical protein
yiaX1		putative protein YiaX1
bcsC		Cellulose synthase operon protein C
tetA_3		Tetracycline resistance protein, class B
menH_1		2-succinyl-6-hydroxy-2,4-cyclohexadiene-1-carboxylate synthase
steC		Secreted effector kinase SteC
sifA_1		hypothetical protein
rluC		Ribosomal large subunit pseudouridine synthase C
ompN_2		Outer membrane protein N
group_257		hypothetical protein
frlD		Fructosamine kinase FrlD
dtnK		D-threonate kinase
gabD		Succinate-semialdehyde dehydrogenase [NADP(+)] GabD
group_278		hypothetical protein
chrR		Quinone reductase
betI		HTH-type transcriptional regulator BetI
fepE		Ferric enterobactin transport protein FepE
group_293		IS3 family transposase ISSen1
oadB_1		Oxaloacetate decarboxylase beta chain
ydbD		Manganese catalase
ycjX		putative protein YcjX
group_363		Lactate 2-monooxygenase
group_377		Nitronate monooxygenase
queA_1		S-adenosylmethionine:tRNA ribosyltransferase-isomerase
group_379		hypothetical protein
hyaB_1		Hydrogenase-1 large chain
por_1		Polyol:NADP oxidoreductase
group_384		hypothetical protein
osmV		Osmoprotectant import ATP-binding protein OsmV
yscU		Yop proteins translocation protein U
group_390		hypothetical protein
ydiM		Inner membrane transport protein YdiM
fixB_1		Protein FixB
purB		Adenylosuccinate lyase
fhuE		FhuE receptor
solA		N-methyl-L-tryptophan oxidase
group_405		hypothetical protein
group_412		hypothetical protein
mrdA_1		Peptidoglycan D,D-transpeptidase MrdA
sbmC		DNA gyrase inhibitor
rluF		23S rRNA pseudouridine(2604) synthase
group_426		hypothetical protein
group_431		hypothetical protein
ccmF_1		Cytochrome c-type biogenesis protein CcmF
dcuA_2		Anaerobic C4-dicarboxylate transporter DcuA
group_439		hypothetical protein
dsdX		D-serine transporter DsdX
dgaR		Transcriptional regulatory protein DagR
group_451		hypothetical protein
group_453		hypothetical protein
wecH		O-acetyltransferase WecH
group_457		hypothetical protein
pstS1		hypothetical protein
group_465		hypothetical protein
allB_1		Deacetylase
relE_2		mRNA interferase toxin RelE
treB		PTS system trehalose-specific EIIBC component
yjgN		Inner membrane protein YjgN
idnT		Gnt-II system L-idonate transporter
group_474		IS3 family transposase ISYpe1
group_476		hypothetical protein
tsr_1		Methyl-accepting chemotaxis protein I
group_485		hypothetical protein
group_489		hypothetical protein
btuD_4		Vitamin B12 import ATP-binding protein BtuD
ttuB_3		Putative tartrate transporter
norV_2		Anaerobic nitric oxide reductase flavorubredoxin
group_513		hypothetical protein
dld		Quinone-dependent D-lactate dehydrogenase
cirA		Colicin I receptor
sadA		Autotransporter adhesin SadA
group_520		hypothetical protein
ycaC_2		putative hydrolase YcaC
etfB		Electron transfer flavoprotein subunit beta
cutC_2		Choline trimethylamine-lyase
sfmD		Outer membrane usher protein SfmD
ushA		Protein UshA
htpG		Chaperone protein HtpG
phnU		Putative 2-aminoethylphosphonate transport system permease protein PhnU
group_549		hypothetical protein
ppx		Exopolyphosphatase
gatD		Galactitol 1-phosphate 5-dehydrogenase
group_557		hypothetical protein
ybhA_2		Pyridoxal phosphate phosphatase YbhA
csrD		RNase E specificity factor CsrD
pipB		Secreted effector protein PipB
comM		Competence protein ComM
gudD		Glucarate dehydratase
glpK_2		Glycerol kinase
sgrR_3		HTH-type transcriptional regulator SgrR
sauU_2		putative sulfoacetate transporter SauU
papC_2		Outer membrane usher protein PapC
dmlR_2		HTH-type transcriptional regulator DmlR
bsdD		Phenolic acid decarboxylase subunit D
npt		hypothetical protein
thiF		Sulfur carrier protein ThiS adenylyltransferase
ttdA_2		L(+)-tartrate dehydratase subunit alpha
ccmD		Heme exporter protein D
ibpA_2		Small heat shock protein IbpA
motA		Motility protein A
fabZ		3-hydroxyacyl-[acyl-carrier-protein] dehydratase FabZ
yrdA		Protein YrdA
ulaE_2		L-ribulose-5-phosphate 3-epimerase UlaE
rpsD		30S ribosomal protein S4
group_6202		hypothetical protein
xylE_1		D-xylose-proton symporter
gloA		Lactoylglutathione lyase
group_6205		hypothetical protein
yifK		putative transport protein YifK
ubiC		Chorismate pyruvate-lyase
ybhL_2		Inner membrane protein YbhL
rpoN		RNA polymerase sigma-54 factor
trpR		Trp operon repressor
trmO		tRNA (adenine(37)-N6)-methyltransferase
raiA		Ribosome-associated inhibitor A
ddlA		D-alanine--D-alanine ligase A
artJ_1		ABC transporter arginine-binding protein 1
iscR		HTH-type transcriptional regulator IscR
ftsB		Cell division protein FtsB
spaK		Surface presentation of antigens protein SpaK
recR		Recombination protein RecR
yghA		putative oxidoreductase YghA
rplL		50S ribosomal protein L7/L12
fliM		Flagellar motor switch protein FliM
group_6222		hypothetical protein
deoR_1		Deoxyribose operon repressor
group_6224		hypothetical protein
lptG		Lipopolysaccharide export system permease protein LptG
pstS		Phosphate-binding protein PstS
gmhB		D-glycero-beta-D-manno-heptose-1,7-bisphosphate 7-phosphatase
group_6228		hypothetical protein
fbaB		Fructose-bisphosphate aldolase class 1
group_6230		hypothetical protein
yejK		Nucleoid-associated protein YejK
group_6232		hypothetical protein
dppD		Dipeptide transport ATP-binding protein DppD
trxA		Thioredoxin 1
mobA		Molybdenum cofactor guanylyltransferase
ypjD		Inner membrane protein YpjD
rlmN		Dual-specificity RNA methyltransferase RlmN
group_6238		hypothetical protein
ettA		Energy-dependent translational throttle protein EttA
dnaC		DNA replication protein DnaC
soxS		Regulatory protein SoxS
group_6242		hypothetical protein
yeeN		putative transcriptional regulatory protein YeeN
macA_1		hypothetical protein
truD		tRNA pseudouridine synthase D
yohD		Inner membrane protein YohD
recO		DNA repair protein RecO
yceJ		Cytochrome b561
group_6249		hypothetical protein
gcvP		Glycine dehydrogenase (decarboxylating)
group_6251		hypothetical protein
nudC		NADH pyrophosphatase
atpC		ATP synthase epsilon chain
mdtD_2		Putative multidrug resistance protein MdtD
aroD		3-dehydroquinate dehydratase
hypE		Carbamoyl dehydratase HypE
aspS		Aspartate--tRNA ligase
arcA_2		Arginine deiminase
group_6259		hypothetical protein
group_6260		hypothetical protein
group_6261		hypothetical protein
rraB		Regulator of ribonuclease activity B
csgA		Major curlin subunit
feoA		Fe(2+) transport protein A
group_6265		hypothetical protein
mlaB		putative phospholipid ABC transporter-binding protein MlaB
fadR		Fatty acid metabolism regulator protein
phoC		Major phosphate-irrepressible acid phosphatase
ftsI_2		Peptidoglycan D,D-transpeptidase FtsI
group_6270		hypothetical protein
citS		Citrate-sodium symporter
dksA		RNA polymerase-binding transcription factor DksA
livF		High-affinity branched-chain amino acid transport ATP-binding protein LivF
metR		HTH-type transcriptional regulator MetR
hflD		High frequency lysogenization protein HflD
phnS		Putative 2-aminoethylphosphonate-binding periplasmic protein
caiB		L-carnitine CoA-transferase
group_6278		hypothetical protein
gatA_2		PTS system galactitol-specific EIIA component
group_6280		hypothetical protein
adiC		Arginine/agmatine antiporter
ridA		2-iminobutanoate/2-iminopropanoate deaminase
group_6283		hypothetical protein
rplW		50S ribosomal protein L23
accC		Biotin carboxylase
kdsC		3-deoxy-D-manno-octulosonate 8-phosphate phosphatase KdsC
sufC		putative ATP-dependent transporter SufC
group_6288		hypothetical protein
msbA		Lipid A export ATP-binding/permease protein MsbA
mrdB		Peptidoglycan glycosyltransferase MrdB
sdhC		Succinate dehydrogenase cytochrome b556 subunit
secA		Protein translocase subunit SecA
dgaE_2		D-glucosaminate-6-phosphate ammonia lyase
gltC_1		HTH-type transcriptional regulator GltC
leuO		HTH-type transcriptional regulator LeuO
mcl1		L-malyl-CoA/beta-methylmalyl-CoA lyase
rpsN		30S ribosomal protein S14
rspA_1		D-galactonate dehydratase family member RspA
mltC		Membrane-bound lytic murein transglycosylase C
gatB_4		PTS system galactitol-specific EIIB component
group_6301		hypothetical protein
mgrB		PhoP/PhoQ regulator MgrB
eutL		Ethanolamine utilization protein EutL
ihfA		Integration host factor subunit alpha
ogt		Methylated-DNA--protein-cysteine methyltransferase
napF		Ferredoxin-type protein NapF
usg		USG-1 protein
yhbO		Protein/nucleic acid deglycase 2
group_6309		hypothetical protein
fabH		3-oxoacyl-[acyl-carrier-protein] synthase 3
mlrA_2		HTH-type transcriptional regulator MlrA
rcsA_2		Transcriptional regulatory protein RcsA
rpsR		30S ribosomal protein S18
mntB_2		Manganese transport system membrane protein MntB
pflA		Pyruvate formate-lyase 1-activating enzyme
yobA		Protein YobA
ybhR		putative multidrug ABC transporter permease YbhR
nlpI		Lipoprotein NlpI
lptD		LPS-assembly protein LptD
pheS		Phenylalanine--tRNA ligase alpha subunit
wzb		Low molecular weight protein-tyrosine-phosphatase Wzb
sinR_1		hypothetical protein
pspG		Phage shock protein G
ydaF		hypothetical protein
cbiG		Cobalt-precorrin-5A hydrolase
dnaG		DNA primase
thrS		Threonine--tRNA ligase
yshB		putative protein YshB
cbiM		Cobalt transport protein CbiM
purC		Phosphoribosylaminoimidazole-succinocarboxamide synthase
rhtC_1		Threonine efflux protein
osmY_1		Osmoprotectant import permease protein OsmY
fepC		Ferric enterobactin transport ATP-binding protein FepC
ibpB		Small heat shock protein IbpB
flgM		Negative regulator of flagellin synthesis
group_6336		putative protein
serC		Phosphoserine aminotransferase
group_6338		hypothetical protein
mutH		DNA mismatch repair protein MutH
kgtP		Alpha-ketoglutarate permease
bcp		Peroxiredoxin Bcp
rpsM		30S ribosomal protein S13
narL_1		Nitrate/nitrite response regulator protein NarL
mscM		Miniconductance mechanosensitive channel MscM
secM		Secretion monitor
group_6346		hypothetical protein
fldA		Flavodoxin 1
hpf_2		Ribosome hibernation promoting factor
group_6349		hypothetical protein
group_6350		hypothetical protein
ansB_1		L-asparaginase 2
zur		Zinc uptake regulation protein
yjaB_1		putative N-acetyltransferase YjaB
amtB		Ammonia channel
yjcH		Inner membrane protein YjcH
group_6356		hypothetical protein
group_6357		hypothetical protein
group_6358		hypothetical protein
group_6359		hypothetical protein
rpoZ		DNA-directed RNA polymerase subunit omega
fis		DNA-binding protein Fis
phnV		Putative 2-aminoethylphosphonate transport system permease protein PhnV
rhaS_6		HTH-type transcriptional activator RhaS
artJ_2		ABC transporter arginine-binding protein 1
yfcG_1		hypothetical protein
malK		Maltose/maltodextrin import ATP-binding protein MalK
hosA		Transcriptional regulator HosA
rnc		Ribonuclease 3
group_6369		hypothetical protein
udp		Uridine phosphorylase
epmC		Elongation factor P hydroxylase
cbiF		Cobalt-precorrin-4 C(11)-methyltransferase
group_6373		hypothetical protein
ulaC_3		Ascorbate-specific PTS system EIIA component
adk		Adenylate kinase
group_6376		hypothetical protein
group_6377		hypothetical protein
mlaF		putative phospholipid import ATP-binding protein MlaF
group_6379		hypothetical protein
group_6380		hypothetical protein
group_6381		hypothetical protein
cydX		Cytochrome bd-I ubiquinol oxidase subunit X
group_6383		hypothetical protein
dmsC_3		Anaerobic dimethyl sulfoxide reductase chain C
rpsO		30S ribosomal protein S15
yciH		putative protein YciH
nagD		Ribonucleotide monophosphatase NagD
group_6388		hypothetical protein
dnaJ		Chaperone protein DnaJ
flk		Flagellar regulator flk
ribH		6,7-dimethyl-8-ribityllumazine synthase
ygfX		Inner membrane protein YgfX
moaD		Molybdopterin synthase sulfur carrier subunit
baeS		Signal transduction histidine-protein kinase BaeS
hpcB		3,4-dihydroxyphenylacetate 2,3-dioxygenase
cmpR		HTH-type transcriptional activator CmpR
cysI		Sulfite reductase [NADPH] hemoprotein beta-component
ftsH		ATP-dependent zinc metalloprotease FtsH
yciO		putative protein YciO
gstB		Glutathione S-transferase GstB
group_6401		hypothetical protein
rhaM		L-rhamnose mutarotase
cspD		Cold shock-like protein CspD
ompA		Outer membrane protein A
yjiG		Inner membrane protein YjiG
ompX		Outer membrane protein X
tatD		3'-5' ssDNA/RNA exonuclease TatD
rpsG		30S ribosomal protein S7
rsmA		Ribosomal RNA small subunit methyltransferase A
pepE		Peptidase E
lsrC		Autoinducer 2 import system permease protein LsrC
msrC		Free methionine-R-sulfoxide reductase
group_6413		hypothetical protein
grxC		Glutaredoxin 3
ilvH		Acetolactate synthase isozyme 3 small subunit
group_6416		hypothetical protein
fre		NAD(P)H-flavin reductase
rhaS_3		HTH-type transcriptional activator RhaS
mtlR		Mannitol operon repressor
group_6420		hypothetical protein
group_6421		hypothetical protein
dsdC		HTH-type transcriptional regulator DsdC
fdoG_1		Formate dehydrogenase-O major subunit
secE		Protein translocase subunit SecE
dadA_2		D-amino acid dehydrogenase
group_6426		hypothetical protein
clpS		ATP-dependent Clp protease adapter protein ClpS
group_6428		hypothetical protein
efp		Elongation factor P
ybhN		Inner membrane protein YbhN
atpD		ATP synthase subunit beta
argB		Acetylglutamate kinase
ilvM		Acetolactate synthase isozyme 2 small subunit
nfuA		Fe/S biogenesis protein NfuA
bcsZ		Endoglucanase
mobB		Molybdopterin-guanine dinucleotide biosynthesis adapter protein
dedA		Protein DedA
tomB		Hha toxicity modulator TomB
ispG		4-hydroxy-3-methylbut-2-en-1-yl diphosphate synthase (flavodoxin)
napB		Periplasmic nitrate reductase, electron transfer subunit
ybjM		Inner membrane protein YbjM
atl		DNA base-flipping protein
group_6443		hypothetical protein
srlD		Sorbitol-6-phosphate 2-dehydrogenase
group_6445		hypothetical protein
cysM		Cysteine synthase B
sxy		Protein Sxy
group_6448		hypothetical protein
group_6449		hypothetical protein
ygaU		putative protein YgaU
group_6451		hypothetical protein
rpmA		50S ribosomal protein L27
hldD		ADP-L-glycero-D-manno-heptose-6-epimerase
yliI		hypothetical protein
hda		DnaA regulatory inactivator Hda
manZ_1		PTS system mannose-specific EIID component
dgt		Deoxyguanosinetriphosphate triphosphohydrolase
tpiA		Triosephosphate isomerase
yghB		Inner membrane protein YghB
xerD_1		Tyrosine recombinase XerD
nudL		putative Nudix hydrolase NudL
thiI		tRNA sulfurtransferase
group_6463		hypothetical protein
group_6464		hypothetical protein
gpmA		2,3-bisphosphoglycerate-dependent phosphoglycerate mutase
group_6466		IS3 family transposase ISYps8
group_6467		hypothetical protein
aspT_2		Aspartate/alanine antiporter
group_6469		hypothetical protein
nirD		Nitrite reductase (NADH) small subunit
dnaB		Replicative DNA helicase
moaE		Molybdopterin synthase catalytic subunit
skp		Chaperone protein Skp
mlaD		putative phospholipid ABC transporter-binding protein MlaD
nagL		Maleylpyruvate isomerase
ycgL		Protein YcgL
dgcQ		putative diguanylate cyclase DgcQ
gapA		Glyceraldehyde-3-phosphate dehydrogenase A
ftnA_1		Bacterial non-heme ferritin
rsd		Regulator of sigma D
purD		Phosphoribosylamine--glycine ligase
group_6482		hypothetical protein
yihR		putative protein YihR
aceA		Isocitrate lyase
secF		Protein translocase subunit SecF
psiE		Protein PsiE
motB		Motility protein B
group_6488		hypothetical protein
lptB_2		Lipopolysaccharide export system ATP-binding protein LptB
osmC		Peroxiredoxin OsmC
yciN		Protein YciN
nuoH		NADH-quinone oxidoreductase subunit H
yoaG		Protein YoaG
yaiA		putative protein YaiA
aroH		Phospho-2-dehydro-3-deoxyheptonate aldolase, Trp-sensitive
lspA		Lipoprotein signal peptidase
cobB		NAD-dependent protein deacylase
group_6498		hypothetical protein
yiaO		2,3-diketo-L-gulonate-binding periplasmic protein YiaO
phnT		Putative 2-aminoethylphosphonate import ATP-binding protein PhnT
mdtG		Multidrug resistance protein MdtG
amiC		N-acetylmuramoyl-L-alanine amidase AmiC
rpsI		30S ribosomal protein S9
osmB		Osmotically-inducible lipoprotein B
rpmB		50S ribosomal protein L28
ilvE		Branched-chain-amino-acid aminotransferase
entA		2,3-dihydro-2,3-dihydroxybenzoate dehydrogenase
surA		Chaperone SurA
pduV_2		Propanediol utilization protein PduV
obg		GTPase Obg
ydhR		Putative monooxygenase YdhR
cysB		HTH-type transcriptional regulator CysB
eutM		Ethanolamine utilization protein EutM
ybcJ		putative protein YbcJ
dapF		Diaminopimelate epimerase
tatA		Sec-independent protein translocase protein TatA
group_6517		hypothetical protein
prc		Tail-specific protease
oppC		Oligopeptide transport system permease protein OppC
group_6520		hypothetical protein
prpB		2-methylisocitrate lyase
yibL		putative protein YibL
csgG		Curli production assembly/transport component CsgG
nreC		Oxygen regulatory protein NreC
gatB_3		PTS system galactitol-specific EIIB component
dinB		DNA polymerase IV
yebF		Protein YebF
yhcO		putative protein YhcO
prfB_2		Peptide chain release factor RF2
gsiC		Glutathione transport system permease protein GsiC
aspC		Aspartate aminotransferase
rplB		50S ribosomal protein L2
cpxP		Periplasmic protein CpxP
tatC		Sec-independent protein translocase protein TatC
infA		Translation initiation factor IF-1
argO		Arginine exporter protein ArgO
gmhA		Phosphoheptose isomerase
lapA		Lipopolysaccharide assembly protein A
proP_4		Proline/betaine transporter
group_6540		hypothetical protein
draG		ADP-ribosyl-[dinitrogen reductase] glycohydrolase
iscA		Iron-binding protein IscA
group_6543		hypothetical protein
fliR		hypothetical protein
group_6545		putative protein
iolG_2		Inositol 2-dehydrogenase
yejF		putative ABC transporter ATP-binding protein YejF
pspC		Phage shock protein C
group_6549		hypothetical protein
ompC_2		Outer membrane protein C
group_6551		hypothetical protein
holC		DNA polymerase III subunit chi
uspE		Universal stress protein E
ugpB		sn-glycerol-3-phosphate-binding periplasmic protein UgpB
cdsA		Phosphatidate cytidylyltransferase
menD		2-succinyl-5-enolpyruvyl-6-hydroxy-3-cyclohexene-1-carboxylate synthase
rimO		Ribosomal protein S12 methylthiotransferase RimO
yqjE		Inner membrane protein YqjE
ompC_1		Outer membrane protein C
yceO		putative protein YceO
ybgC		Acyl-CoA thioester hydrolase YbgC
yhbY		RNA-binding protein YhbY
group_6563		hypothetical protein
zntR		HTH-type transcriptional regulator ZntR
galM		Aldose 1-epimerase
rspA_2		D-galactonate dehydratase family member RspA
atpB		ATP synthase subunit a
tctD		Transcriptional regulatory protein tctD
hemG		Protoporphyrinogen IX dehydrogenase [menaquinone]
dcuB		Anaerobic C4-dicarboxylate transporter DcuB
fabG_3		3-oxoacyl-[acyl-carrier-protein] reductase FabG
dps		DNA protection during starvation protein
nrdB		Ribonucleoside-diphosphate reductase 1 subunit beta
pduA_2		Propanediol utilization protein PduA
ndhI_1		NAD(P)H-quinone oxidoreductase subunit I, chloroplastic
group_6576		hypothetical protein
group_6577		hypothetical protein
occR		Octopine catabolism/uptake operon regulatory protein OccR
hemA		Glutamyl-tRNA reductase
bolA		DNA-binding transcriptional regulator BolA
fixX_2		Ferredoxin-like protein FixX
fruB		Multiphosphoryl transfer protein
torD_1		Chaperone protein TorD
chbB		PTS system N,N'-diacetylchitobiose-specific EIIB component
cobC		Adenosylcobalamin/alpha-ribazole phosphatase
pduV_1		Propanediol utilization protein PduV
yihT		Sulfofructosephosphate aldolase
group_6588		hypothetical protein
rplY		50S ribosomal protein L25
marA_2		Multiple antibiotic resistance protein MarA
group_6591		hypothetical protein
ybhS		putative multidrug ABC transporter permease YbhS
ulaR		HTH-type transcriptional regulator UlaR
flhD		Flagellar transcriptional regulator FlhD
group_6595		hypothetical protein
group_6596		hypothetical protein
aaeB_2		p-hydroxybenzoic acid efflux pump subunit AaeB
ptsN		Nitrogen regulatory protein
galF		UTP--glucose-1-phosphate uridylyltransferase
rhtC_3		Threonine efflux protein
marR		Multiple antibiotic resistance protein MarR
fabR		HTH-type transcriptional repressor FabR
btuD_3		Vitamin B12 import ATP-binding protein BtuD
group_6604		hypothetical protein
ybiT		putative ABC transporter ATP-binding protein YbiT
metP		Methionine import system permease protein MetP
uvrY		Response regulator UvrY
chbR		HTH-type transcriptional regulator ChbR
secG		Protein-export membrane protein SecG
rhaR_5		HTH-type transcriptional activator RhaR
group_6611		hypothetical protein
yajI		putative lipoprotein YajI
benM_2		HTH-type transcriptional regulator BenM
gmm		GDP-mannose mannosyl hydrolase
lsrR		Transcriptional regulator LsrR
mdoG		Glucans biosynthesis protein G
yohC		Inner membrane protein YohC
eco		Ecotin
aceB		Malate synthase A
deoB		Phosphopentomutase
tyrS		Tyrosine--tRNA ligase
yeaR_1		putative protein YeaR
rstA		Transcriptional regulatory protein RstA
citC_2		[Citrate [pro-3S]-lyase] ligase
ulaE_1		L-ribulose-5-phosphate 3-epimerase UlaE
hns		DNA-binding protein H-NS
thlA		Acetyl-CoA acetyltransferase
galP		Galactose-proton symporter
citE_1		Citrate lyase subunit beta
ampG		Protein AmpG
group_6631		hypothetical protein
ynhF		putative protein YnhF
pitA		Low-affinity inorganic phosphate transporter 1
group_6634		hypothetical protein
group_6635		hypothetical protein
talB		Transaldolase B
nsrR		HTH-type transcriptional repressor NsrR
lexA		LexA repressor
group_6639		hypothetical protein
yihD		Protein YihD
cydA		Cytochrome bd-I ubiquinol oxidase subunit 1
bauC		Putative 3-oxopropanoate dehydrogenase
chaA		Sodium-potassium/proton antiporter ChaA
ppa		Inorganic pyrophosphatase
asnC		Regulatory protein AsnC
group_6646		hypothetical protein
group_6647		hypothetical protein
group_6648		hypothetical protein
group_6649		hypothetical protein
acpP_2		Acyl carrier protein
hldE		Bifunctional protein HldE
dnaK_2		Chaperone protein DnaK
sspA		Stringent starvation protein A
atpH		ATP synthase subunit delta
rpsQ		30S ribosomal protein S17
group_6656		hypothetical protein
yiaD		putative lipoprotein YiaD
mdh_3		Malate dehydrogenase
fucU		L-fucose mutarotase
selB		Selenocysteine-specific elongation factor
mprA		Transcriptional repressor MprA
pdxB		Erythronate-4-phosphate dehydrogenase
ppiC		Peptidyl-prolyl cis-trans isomerase C
rpsF		30S ribosomal protein S6
rplM		50S ribosomal protein L13
rclB		putative protein RclB
gltD		Glutamate synthase [NADPH] small chain
sfsA		Sugar fermentation stimulation protein A
yebS		Inner membrane protein YebS
group_6670		hypothetical protein
fusA		Elongation factor G
rplU		50S ribosomal protein L21
kdsB		3-deoxy-manno-octulosonate cytidylyltransferase
yohK_2		Inner membrane protein YohK
group_6675		hypothetical protein
aseR		hypothetical protein
mlaE		putative phospholipid ABC transporter permease protein MlaE
ppsR		Phosphoenolpyruvate synthase regulatory protein
group_6679		hypothetical protein
group_6680		hypothetical protein
group_6681		hypothetical protein
group_6682		hypothetical protein
sdaA_2		L-serine dehydratase 1
grxD		Glutaredoxin 4
group_6685		hypothetical protein
hspQ		Heat shock protein HspQ
group_6687		hypothetical protein
lsrE		Putative epimerase LsrE
rob_2		Right origin-binding protein
rarD_1		Protein RarD
mscL		Large-conductance mechanosensitive channel
yrbG		Inner membrane protein YrbG
group_6693		ISNCY family transposase ISSen7
frdB		Fumarate reductase iron-sulfur subunit
rpsU		30S ribosomal protein S21
sipD		Cell invasion protein SipD
asd		Aspartate-semialdehyde dehydrogenase
rplC		50S ribosomal protein L3
rpsH		30S ribosomal protein S8
group_6700		hypothetical protein
nrdR		Transcriptional repressor NrdR
kup		Low affinity potassium transport system protein kup
ybfE		putative protein YbfE
gatB_1		PTS system galactitol-specific EIIB component
artM_1		Arginine transport ATP-binding protein ArtM
rbsK_3		Sulfofructose kinase
group_6707		hypothetical protein
purE		N5-carboxyaminoimidazole ribonucleotide mutase
bfr		Bacterioferritin
rpmJ		50S ribosomal protein L36
yaiY		Inner membrane protein YaiY
proP_3		Proline/betaine transporter
miaB		tRNA-2-methylthio-N(6)-dimethylallyladenosine synthase
dus		putative tRNA-dihydrouridine synthase
minE		Cell division topological specificity factor
yehD		putative fimbrial-like protein YehD
hsrA		putative transport protein HsrA
gltX		Glutamate--tRNA ligase
group_6719		hypothetical protein
group_6720		hypothetical protein
group_6721		IS21 family transposase ISEc62
plsC		1-acyl-sn-glycerol-3-phosphate acyltransferase
phsB		Thiosulfate reductase electron transfer subunit PhsB
ccmL		Carbon dioxide concentrating mechanism protein CcmL
ygdR_4		putative lipoprotein YgdR
udk		Uridine kinase
dapD		2,3,4,5-tetrahydropyridine-2,6-dicarboxylate N-succinyltransferase
pgtB		Phosphoglycerate transport system sensor protein PgtB
sseA_1		Type III secretion system chaperone SseA
yjhB_2		Putative metabolite transport protein YjhB
group_6731		hypothetical protein
nagI		Gentisate 1,2-dioxygenase
ygfZ		tRNA-modifying protein YgfZ
hybF_2		Hydrogenase maturation factor HybF
group_6735		hypothetical protein
group_6736		hypothetical protein
group_6737		hypothetical protein
feoC		putative [Fe-S]-dependent transcriptional repressor FeoC
pcm		Protein-L-isoaspartate O-methyltransferase
mepS_2		Murein DD-endopeptidase MepS/Murein LD-carboxypeptidase
ybhQ		Inner membrane protein YbhQ
yiaW		Inner membrane protein YiaW
rimI		Ribosomal-protein-alanine acetyltransferase
yibN		putative protein YibN
group_6745		hypothetical protein
group_6746		hypothetical protein
yciE		Protein YciE
uxaC		Uronate isomerase
hslU		ATP-dependent protease ATPase subunit HslU
lptB_1		Lipopolysaccharide export system ATP-binding protein LptB
group_6751		hypothetical protein
fdhF_1		Formate dehydrogenase H
creB		Transcriptional regulatory protein CreB
glnG		DNA-binding transcriptional regulator NtrC
group_6755		hypothetical protein
yfiC		tRNA1(Val) (adenine(37)-N6)-methyltransferase
iscS		Cysteine desulfurase IscS
recQ		ATP-dependent DNA helicase RecQ
group_6759		hypothetical protein
group_6760		hypothetical protein
uspG		Universal stress protein UP12
group_6762		hypothetical protein
htpX		Protease HtpX
chbG		Chitooligosaccharide deacetylase ChbG
group_6765		hypothetical protein
apaH_2		Bis(5'-nucleosyl)-tetraphosphatase, symmetrical
ycaL		putative metalloprotease YcaL
iolB		5-deoxy-glucuronate isomerase
yedI		Inner membrane protein YedI
csgE		Curli production assembly/transport component CsgE
cidA_1		hypothetical protein
yebZ		Inner membrane protein YebZ
glpR_2		Glycerol-3-phosphate regulon repressor
group_6774		hypothetical protein
der		GTPase Der
yffB		Protein YffB
dauR		Transcriptional regulator DauR
ulaD		3-keto-L-gulonate-6-phosphate decarboxylase UlaD
group_6779		hypothetical protein
yciI		Protein YciI
ratA		Ribosome association toxin RatA
group_6782		hypothetical protein
rluB		Ribosomal large subunit pseudouridine synthase B
group_6784		hypothetical protein
hslR		Heat shock protein 15
murJ		putative lipid II flippase MurJ
btuE		Thioredoxin/glutathione peroxidase BtuE
lpxK		Tetraacyldisaccharide 4'-kinase
rnz		Ribonuclease Z
hha		Hemolysin expression-modulating protein Hha
ttcA		tRNA-cytidine(32) 2-sulfurtransferase
group_6792		hypothetical protein
osmY_3		Osmotically-inducible protein Y
lacB		Galactose-6-phosphate isomerase subunit LacB
ipgC		hypothetical protein
rpoA		DNA-directed RNA polymerase subunit alpha
acrE		Multidrug export protein AcrE
clsC		Cardiolipin synthase C
pduE		Propanediol dehydratase small subunit
group_6800		hypothetical protein
mxiC		Protein MxiC
leuA		2-isopropylmalate synthase
fliQ_2		hypothetical protein
pepT		Peptidase T
potE		Putrescine transporter PotE
nusA		Transcription termination/antitermination protein NusA
elaB		Protein ElaB
waaA		3-deoxy-D-manno-octulosonic acid transferase
ydgT		Transcription modulator YdgT
erpA		Iron-sulfur cluster insertion protein ErpA
csrA		Carbon storage regulator
pdxH		Pyridoxine/pyridoxamine 5'-phosphate oxidase
gltS		Sodium/glutamate symporter
pldA		Phospholipase A1
group_6815		hypothetical protein
yciB		putative intracellular septation protein A
dut		Deoxyuridine 5'-triphosphate nucleotidohydrolase
group_6818		hypothetical protein
bioB		Biotin synthase
group_6820		Epimerase family protein
yegS		putative lipid kinase YegS
pmrD		Signal transduction protein PmrD
aroL		Shikimate kinase 2
yqjD		putative protein YqjD
mglC		Galactoside transport system permease protein MglC
prs		Ribose-phosphate pyrophosphokinase
group_6827		hypothetical protein
group_6828		hypothetical protein
bioD1_2		ATP-dependent dethiobiotin synthetase BioD 1
nuoB		NADH-quinone oxidoreductase subunit B
ynfD		putative protein YnfD
citX_1		Apo-citrate lyase phosphoribosyl-dephospho-CoA transferase
rho		Transcription termination factor Rho
soxR		Redox-sensitive transcriptional activator SoxR
group_6835		hypothetical protein
group_6836		hypothetical protein
group_6837		hypothetical protein
orn		Oligoribonuclease
pyrE		Orotate phosphoribosyltransferase
fkpB		FKBP-type 16 kDa peptidyl-prolyl cis-trans isomerase
cysW		Sulfate transport system permease protein CysW
group_6842		hypothetical protein
fbaA		Fructose-bisphosphate aldolase class 2
yajC		Sec translocon accessory complex subunit YajC
rpsC		30S ribosomal protein S3
group_6846		hypothetical protein
fliP_1		Flagellar biosynthetic protein FliP
aaeA_2		p-hydroxybenzoic acid efflux pump subunit AaeA
srmB		ATP-dependent RNA helicase SrmB
ybdG		Miniconductance mechanosensitive channel YbdG
mntB_1		Manganese transport system membrane protein MntB
speE		Polyamine aminopropyltransferase
rpsB		30S ribosomal protein S2
menB		1,4-dihydroxy-2-naphthoyl-CoA synthase
gntT_1		High-affinity gluconate transporter
nagA		N-acetylglucosamine-6-phosphate deacetylase
rpsA		30S ribosomal protein S1
bsmA		Lipoprotein BsmA
proQ		RNA chaperone ProQ
adhE_1		Aldehyde-alcohol dehydrogenase
group_6861		hypothetical protein
oppB		Oligopeptide transport system permease protein OppB
prgH		Protein PrgH
racX		putative amino-acid racemase
group_6865		hypothetical protein
yihU		3-sulfolactaldehyde reductase
tcdA		tRNA threonylcarbamoyladenosine dehydratase
pduF		Propanediol diffusion facilitator
stpA		DNA-binding protein StpA
queD		6-carboxy-5,6,7,8-tetrahydropterin synthase
group_6871		hypothetical protein
group_6872		hypothetical protein
yhaH		Inner membrane protein YhaH
aspA		Aspartate ammonia-lyase
uhpA		Transcriptional regulatory protein UhpA
infC		Translation initiation factor IF-3
group_6877		hypothetical protein
group_6878		hypothetical protein
group_6879		hypothetical protein
fsaB		Fructose-6-phosphate aldolase 2
pdhR_4		hypothetical protein
yfdH		Prophage bactoprenol glucosyl transferase
gss		Bifunctional glutathionylspermidine synthetase/amidase
ybdZ		Enterobactin biosynthesis protein YbdZ
nhaA		Na(+)/H(+) antiporter NhaA
msrP		Protein-methionine-sulfoxide reductase catalytic subunit MsrP
pstB		Phosphate import ATP-binding protein PstB
csiD		Protein CsiD
group_6889		hypothetical protein
spaR_2		Surface presentation of antigens protein SpaR
group_6891		hypothetical protein
speG		Spermidine N(1)-acetyltransferase
group_6893		hypothetical protein
ygdR_2		putative lipoprotein YgdR
group_6895		hypothetical protein
tsaR		HTH-type transcriptional regulator TsaR
tdk		Thymidine kinase
group_6898		hypothetical protein
yodB		Cytochrome b561
gntR_2		HTH-type transcriptional regulator GntR
glnK		Nitrogen regulatory protein P-II 2
group_6902		hypothetical protein
priB		Primosomal replication protein N
yjeO		Inner membrane protein YjeO
group_6905		hypothetical protein
era		GTPase Era
yhaJ_2		HTH-type transcriptional regulator YhaJ
rsxE		Electron transport complex subunit RsxE
gltK		Glutamate/aspartate import permease protein GltK
norR_1		Anaerobic nitric oxide reductase transcription regulator NorR
glpT		Glycerol-3-phosphate transporter
group_6912		hypothetical protein
arcA_1		Aerobic respiration control protein ArcA
thiK		Thiamine kinase
ldrD		Small toxic polypeptide LdrD
dcuR		Transcriptional regulatory protein DcuR
group_6917		hypothetical protein
ydfZ		Putative selenoprotein YdfZ
rspR_2		HTH-type transcriptional repressor RspR
group_6920		hypothetical protein
nudK		GDP-mannose pyrophosphatase NudK
zapB		Cell division protein ZapB
artI		Putative ABC transporter arginine-binding protein 2
fabD		Malonyl CoA-acyl carrier protein transacylase
thiL		Thiamine-monophosphate kinase
group_6926		hypothetical protein
wzzE		ECA polysaccharide chain length modulation protein
xylR		Xylose operon regulatory protein
proV		Glycine betaine/proline betaine transport system ATP-binding protein ProV
rhaR_1		HTH-type transcriptional activator RhaR
group_6931		hypothetical protein
recA		Protein RecA
nupG		Nucleoside permease NupG
ynaI		Low conductance mechanosensitive channel YnaI
emrE		Multidrug transporter EmrE
ycaM		Inner membrane transporter YcaM
glmU		Bifunctional protein GlmU
atpI		ATP synthase protein I
phoU		Phosphate-specific transport system accessory protein PhoU
queC		7-cyano-7-deazaguanine synthase
rapZ		RNase adapter protein RapZ
trkH		Trk system potassium uptake protein TrkH
sseD		Secreted effector protein SseD
ydjF_2		putative HTH-type transcriptional regulator YdjF
menA		1,4-dihydroxy-2-naphthoate octaprenyltransferase
group_6946		hypothetical protein
prmA		Ribosomal protein L11 methyltransferase
group_6948		hypothetical protein
pspE		Thiosulfate sulfurtransferase PspE
sgrT		hypothetical protein
lacG		Lactose transport system permease protein LacG
rplT		50S ribosomal protein L20
tcyP_1		L-cystine uptake protein TcyP
luxS		S-ribosylhomocysteine lyase
tlyC		hypothetical protein
fadM		Long-chain acyl-CoA thioesterase FadM
ydcV_1		Inner membrane ABC transporter permease protein YdcV
rplN		50S ribosomal protein L14
ttdA_1		L(+)-tartrate dehydratase subunit alpha
kdsD		Arabinose 5-phosphate isomerase KdsD
kdsA		2-dehydro-3-deoxyphosphooctonate aldolase
gntR_4		HTH-type transcriptional regulator GntR
ffh		Signal recognition particle protein
ygaV		putative HTH-type transcriptional regulator YgaV
metQ_1		D-methionine-binding lipoprotein MetQ
fixX_1		Ferredoxin-like protein FixX
glyQ		Glycine--tRNA ligase alpha subunit
hutG		Formimidoylglutamase
rpoS		RNA polymerase sigma factor RpoS
mreD		Rod shape-determining protein MreD
srlR_4		Glucitol operon repressor
pyrH		Uridylate kinase
group_6973		hypothetical protein
group_6974		hypothetical protein
nlpD_2		Murein hydrolase activator NlpD
group_6976		hypothetical protein
hypA		Hydrogenase maturation factor HypA
ycfS		putative L,D-transpeptidase YcfS
sapF		Peptide transport system ATP-binding protein SapF
nusG		Transcription termination/antitermination protein NusG
group_6981		hypothetical protein
slyA		Transcriptional regulator SlyA
trpS		Tryptophan--tRNA ligase
group_6984		hypothetical protein
fdoG_2		Formate dehydrogenase-O major subunit
pagN		Outer membrane protein PagN
rfaG		Lipopolysaccharide core biosynthesis protein RfaG
group_6988		hypothetical protein
group_6989		hypothetical protein
yecD_2		Isochorismatase family protein YecD
smpB		SsrA-binding protein
bioD1_1		ATP-dependent dethiobiotin synthetase BioD 1
rdgC		Recombination-associated protein RdgC
pnp		Polyribonucleotide nucleotidyltransferase
sulA		Cell division inhibitor SulA
metJ		Met repressor
coaA		Pantothenate kinase
rsmG		Ribosomal RNA small subunit methyltransferase G
mlaC		putative phospholipid-binding protein MlaC
sra		Stationary-phase-induced ribosome-associated protein
mug		G/U mismatch-specific DNA glycosylase
rpmG		50S ribosomal protein L33
fadA		3-ketoacyl-CoA thiolase
cvpA		Colicin V production protein
group_7005		hypothetical protein
group_7006		hypothetical protein
dnaN		Beta sliding clamp
nudF		ADP-ribose pyrophosphatase
oleD		2-alkyl-3-oxoalkanoate reductase
cspA		Cold shock protein CspA
ung		Uracil-DNA glycosylase
hycE		Formate hydrogenlyase subunit 5
yhjQ		putative cysteine-rich protein YhjQ
fliJ		Flagellar FliJ protein
glnB		Nitrogen regulatory protein P-II 1
uvrB		UvrABC system protein B
group_7017		hypothetical protein
group_7018		hypothetical protein
yejG		putative protein YejG
bfd		Bacterioferritin-associated ferredoxin
rssB		Regulator of RpoS
xapB		Xanthosine permease
cueR		HTH-type transcriptional regulator CueR
dkgA		2,5-diketo-D-gluconic acid reductase A
casA		hypothetical protein
pspB		Phage shock protein B
mepS_1		Murein DD-endopeptidase MepS/Murein LD-carboxypeptidase
ybaN		Inner membrane protein YbaN
group_7029		hypothetical protein
trxC		Thioredoxin 2
group_7031		hypothetical protein
group_7032		hypothetical protein
ybhL_1		Inner membrane protein YbhL
lacC		Tagatose-6-phosphate kinase
rarA		Replication-associated recombination protein A
ulaB_2		hypothetical protein
glpB		Anaerobic glycerol-3-phosphate dehydrogenase subunit B
modB		Molybdenum transport system permease protein ModB
rplP		50S ribosomal protein L16
yeaR_2		putative protein YeaR
yusV		putative siderophore transport system ATP-binding protein YusV
queE		7-carboxy-7-deazaguanine synthase
grxB		Glutaredoxin 2
rcnR		Transcriptional repressor RcnR
acrR_2		HTH-type transcriptional regulator AcrR
moeA		Molybdopterin molybdenumtransferase
zitB		Zinc transporter ZitB
yeiP		Elongation factor P-like protein
ygaZ		hypothetical protein
group_7050		hypothetical protein
ybhA_1		Pyridoxal phosphate phosphatase YbhA
parE4		hypothetical protein
rplX		50S ribosomal protein L24
bamD		Outer membrane protein assembly factor BamD
lrp_1		Leucine-responsive regulatory protein
wecE		dTDP-4-amino-4,6-dideoxygalactose transaminase
cheB		Chemotaxis response regulator protein-glutamate methylesterase
group_7058		hypothetical protein
secY		Protein translocase subunit SecY
yncA		L-methionine sulfoximine/L-methionine sulfone acetyltransferase
group_7061		hypothetical protein
rnt		Ribonuclease T
ygdR_3		putative lipoprotein YgdR
moeB		Molybdopterin-synthase adenylyltransferase
group_7065		hypothetical protein
cheY		Chemotaxis protein CheY
rbfA		30S ribosome-binding factor
glrR		Transcriptional regulatory protein GlrR
ackA		Acetate kinase
ybiV		Sugar phosphatase YbiV
speA		Biosynthetic arginine decarboxylase
tap		Methyl-accepting chemotaxis protein IV
pheA		P-protein
alaA		Glutamate-pyruvate aminotransferase AlaA
gatA_1		PTS system galactitol-specific EIIA component
sufE		Cysteine desulfuration protein SufE
group_7077		hypothetical protein
mliC		Membrane-bound lysozyme inhibitor of C-type lysozyme
gph		Phosphoglycolate phosphatase
group_7080		hypothetical protein
thiD		Hydroxymethylpyrimidine/phosphomethylpyrimidine kinase
yigL		Pyridoxal phosphate phosphatase YigL
group_7083		hypothetical protein
group_7084		putative acyl-CoA thioester hydrolase
uspA		Universal stress protein A
rnk		Regulator of nucleoside diphosphate kinase
dmlR_8		HTH-type transcriptional regulator DmlR
hybE		Hydrogenase-2 operon protein HybE
group_7089		hypothetical protein
upp		Uracil phosphoribosyltransferase
hybF_1		Hydrogenase maturation factor HybF
outO		Type 4 prepilin-like proteins leader peptide-processing enzyme
sdcS		Sodium-dependent dicarboxylate transporter SdcS
yccX		Acylphosphatase
group_7095		hypothetical protein
ybaB		Nucleoid-associated protein YbaB
hmrR		HTH-type transcriptional regulator HmrR
group_7098		hypothetical protein
group_7099		hypothetical protein
plsX		Phosphate acyltransferase
group_7101		hypothetical protein
rpmC		50S ribosomal protein L29
glpG		Rhomboid protease GlpG
mntR		Transcriptional regulator MntR
group_7105		hypothetical protein
bvgA		Virulence factors putative positive transcription regulator BvgA
group_7107		hypothetical protein
pcoE		putative copper-binding protein PcoE
group_7109		hypothetical protein
rtcB		RNA-splicing ligase RtcB
group_7111		hypothetical protein
hfq		RNA-binding protein Hfq
ybhK		Putative gluconeogenesis factor
lipA		Lipoyl synthase
dnaQ		DNA polymerase III subunit epsilon
rpmD		50S ribosomal protein L30
icaB		hypothetical protein
rpsJ		30S ribosomal protein S10
group_7119		hypothetical protein
greA		Transcription elongation factor GreA
yecS_3		L-cystine transport system permease protein YecS
otnC		3-oxo-tetronate 4-phosphate decarboxylase
group_7123		hypothetical protein
gldA_2		Glycerol dehydrogenase
slyX		Protein SlyX
group_7126		IS3 family transposase IS1351
torC		Cytochrome c-type protein TorC
iclR		Transcriptional repressor IclR
accA		Acetyl-coenzyme A carboxylase carboxyl transferase subunit alpha
crcB		Putative fluoride ion transporter CrcB
yflS		Putative malate transporter YflS
napD		Chaperone NapD
group_7133		hypothetical protein
fimA_3		Type-1 fimbrial protein, A chain
group_7135		hypothetical protein
cysC		Adenylyl-sulfate kinase
cysN		Sulfate adenylyltransferase subunit 1
rplF		50S ribosomal protein L6
group_7139		putative protein
uspB		Universal stress protein B
yjjG		Pyrimidine 5'-nucleotidase YjjG
group_7142		hypothetical protein
group_7143		hypothetical protein
yehX		Glycine betaine uptake system ATP-binding protein YehX
group_7145		hypothetical protein
ubiE		Ubiquinone/menaquinone biosynthesis C-methyltransferase UbiE
group_7147		hypothetical protein
ispF		2-C-methyl-D-erythritol 2,4-cyclodiphosphate synthase
group_7149	dmsB_2	Anaerobic dimethyl sulfoxide reductase chain B
group_7150		hypothetical protein
hemN_2		Oxygen-independent coproporphyrinogen III oxidase
parD1		hypothetical protein
group_7153		hypothetical protein
greB		Transcription elongation factor GreB
group_7155		hypothetical protein
gudP_1		putative glucarate transporter
baeR		Transcriptional regulatory protein BaeR
cysH_1		Phosphoadenosine phosphosulfate reductase
group_7159		hypothetical protein
sipC		Cell invasion protein SipC
group_7161		hypothetical protein
group_7162		hypothetical protein
yadH		Inner membrane transport permease YadH
fmt		Methionyl-tRNA formyltransferase
ttdB		L(+)-tartrate dehydratase subunit beta
rcsB		Transcriptional regulatory protein RcsB
map		Methionine aminopeptidase
group_7168		hypothetical protein
yebV		putative protein YebV
group_7170		hypothetical protein
group_7171		hypothetical protein
cedA		Cell division activator CedA
hcaR_1		Hca operon transcriptional activator HcaR
yabJ		2-iminobutanoate/2-iminopropanoate deaminase
groS		10 kDa chaperonin
pduW		putative propionate kinase
yfeX		putative deferrochelatase/peroxidase YfeX
yhjJ		Protein YhjJ
group_7179		hypothetical protein
atpG		ATP synthase gamma chain
ptsH_1		Phosphocarrier protein HPr
ftsA_1		Cell division protein FtsA
sgbH		3-keto-L-gulonate-6-phosphate decarboxylase SgbH
group_7184		hypothetical protein
prgI		Protein PrgI
tatE		Sec-independent protein translocase protein TatE
group_7187		hypothetical protein
citD_2		Citrate lyase acyl carrier protein
fldB		Flavodoxin 2
panE_2		2-dehydropantoate 2-reductase
eutB		Ethanolamine ammonia-lyase heavy chain
aaeX		Protein AaeX
cyoD		Cytochrome bo(3) ubiquinol oxidase subunit 4
group_7194		hypothetical protein
xanP		Xanthine permease XanP
pckA		Phosphoenolpyruvate carboxykinase (ATP)
gntT_2		High-affinity gluconate transporter
grcA		Autonomous glycyl radical cofactor
yfcE		Phosphodiesterase YfcE
fabA		3-hydroxydecanoyl-[acyl-carrier-protein] dehydratase
gmk		Guanylate kinase
ttrR		Tetrathionate response regulatory protein TtrR
group_7203		hypothetical protein
rnhA		Ribonuclease HI
group_7205		hypothetical protein
relA		GTP pyrophosphokinase
serA		D-3-phosphoglycerate dehydrogenase
mnmA		tRNA-specific 2-thiouridylase MnmA
group_7209		hypothetical protein
gabP		GABA permease
ycdY		Chaperone protein YcdY
glnM		putative glutamine ABC transporter permease protein GlnM
hupA		DNA-binding protein HU-alpha
group_7214		hypothetical protein
csgC		Curli assembly protein CsgC
group_7216		hypothetical protein
norR_2		Anaerobic nitric oxide reductase transcription regulator NorR
ascD		hypothetical protein
pmbA		Metalloprotease PmbA
ynfM_1		Inner membrane transport protein YnfM
flgN		Flagella synthesis protein FlgN
wecA		Undecaprenyl-phosphate alpha-N-acetylglucosaminyl 1-phosphate transferase
galU		UTP--glucose-1-phosphate uridylyltransferase
group_7224		hypothetical protein
galE		UDP-glucose 4-epimerase
glk		Glucokinase
pepQ		Xaa-Pro dipeptidase
higB		mRNA interferase toxin HigB
yecS_2		L-cystine transport system permease protein YecS
pfkA		ATP-dependent 6-phosphofructokinase isozyme 1
group_7231		hypothetical protein
tusA		Sulfurtransferase TusA
yhbE		putative inner membrane transporter YhbE
ttuB_1		Putative tartrate transporter
nhaR		Transcriptional activator protein NhaR
pncC_1		Nicotinamide-nucleotide amidohydrolase PncC
cysJ_1		putative protein
ureR		hypothetical protein
group_7239		hypothetical protein
group_7240		hypothetical protein
phsC		Thiosulfate reductase cytochrome B subunit PhsC
gbpR_2		HTH-type transcriptional regulator GbpR
nadC		Nicotinate-nucleotide pyrophosphorylase [carboxylating]
group_7244		hypothetical protein
guaC		GMP reductase
flgG		Flagellar basal-body rod protein FlgG
csgF		Curli production assembly/transport component CsgF
cpxR		Transcriptional regulatory protein CpxR
cydB		Cytochrome bd-I ubiquinol oxidase subunit 2
rpmE		50S ribosomal protein L31
hisQ		Histidine transport system permease protein HisQ
dsbI		Protein-disulfide oxidoreductase DsbI
hyfA_1		Hydrogenase-4 component A
rpsS		30S ribosomal protein S19
yneM		putative protein YneM
ftsW		putative peptidoglycan glycosyltransferase FtsW
rhaR_6		HTH-type transcriptional activator RhaR
flgL		Flagellar hook-associated protein 3
ybiS		putative L,D-transpeptidase YbiS
sdhB		Succinate dehydrogenase iron-sulfur subunit
group_7261		hypothetical protein
cph2_2		putative signaling protein
group_7263		hypothetical protein
ulaG		putative L-ascorbate-6-phosphate lactonase UlaG
atpE		ATP synthase subunit c
uhpT		Hexose-6-phosphate:phosphate antiporter
yejE		Inner membrane ABC transporter permease protein YejE
cutA		Divalent-cation tolerance protein CutA
group_7269		hypothetical protein
smrA		putative DNA endonuclease SmrA
hflC		Modulator of FtsH protease HflC
group_7272		hypothetical protein
rplQ		50S ribosomal protein L17
frlR		putative fructoselysine utilization operon transcriptional repressor
group_7275		hypothetical protein
csbX		Alpha-ketoglutarate permease
rpe_3		Ribulose-phosphate 3-epimerase
yccS		Inner membrane protein YccS
napC		Cytochrome c-type protein NapC
frdC		Fumarate reductase subunit C
ptsI		Phosphoenolpyruvate-protein phosphotransferase
purH		Bifunctional purine biosynthesis protein PurH
group_7283		hypothetical protein
oxyR_3		Hydrogen peroxide-inducible genes activator
dam		DNA adenine methylase
argR_2		Arginine repressor
rplI		50S ribosomal protein L9
tyrR		Transcriptional regulatory protein TyrR
group_7289		hypothetical protein
ypeA		Acetyltransferase YpeA
accD		Acetyl-coenzyme A carboxylase carboxyl transferase subunit beta
astC		Succinylornithine transaminase
deoR_2		Deoxyribose operon repressor
eutQ		Ethanolamine utilization protein EutQ
group_7295		hypothetical protein
yadG		putative ABC transporter ATP-binding protein YadG
rbsC		Ribose import permease protein RbsC
glgS		Surface composition regulator
rplS		50S ribosomal protein L19
ulaB		Ascorbate-specific PTS system EIIB component
group_7301		hypothetical protein
group_7302		hypothetical protein
fdx		2Fe-2S ferredoxin
ghrA		Glyoxylate/hydroxypyruvate reductase A
hpcG		2-oxo-hept-4-ene-1,7-dioate hydratase
proB		Glutamate 5-kinase
ddlB		D-alanine--D-alanine ligase B
papD		Chaperone protein PapD
plsY		putative glycerol-3-phosphate acyltransferase
group_7310		hypothetical protein
ahpC_1		Alkyl hydroperoxide reductase C
rpoE		ECF RNA polymerase sigma-E factor
slmA		Nucleoid occlusion factor SlmA
yccA		Modulator of FtsH protease YccA
mpaA		Protein MpaA
ydcP_2		putative protease YdcP
gtf1_1		Glycosyltransferase Gtf1
group_7318		hypothetical protein
argE		Acetylornithine deacetylase
cbiE		Cobalt-precorrin-7 C(5)-methyltransferase
group_7321		hypothetical protein
cbiK		Sirohydrochlorin cobaltochelatase
grxA		Glutaredoxin 1
group_7324		hypothetical protein
tmk		Thymidylate kinase
ybaK		Cys-tRNA(Pro)/Cys-tRNA(Cys) deacylase YbaK
zwf		Glucose-6-phosphate 1-dehydrogenase
group_7328	rhaR_7	HTH-type transcriptional activator RhaR
group_7329		hypothetical protein
group_7330		hypothetical protein
group_7331		hypothetical protein
parE		DNA topoisomerase 4 subunit B
yacG		DNA gyrase inhibitor YacG
group_7334		hypothetical protein
group_7335		hypothetical protein
ybgJ		putative protein YbgJ
artQ		Arginine ABC transporter permease protein ArtQ
group_7338		hypothetical protein
nikR		Nickel-responsive regulator
rsmI		Ribosomal RNA small subunit methyltransferase I
group_7341		hypothetical protein
bioC		Malonyl-[acyl-carrier protein] O-methyltransferase
phoB		Phosphate regulon transcriptional regulatory protein PhoB
lpoB		Penicillin-binding protein activator LpoB
rpoH		RNA polymerase sigma factor RpoH
group_7346		hypothetical protein
group_7347		hypothetical protein
rffH		Glucose-1-phosphate thymidylyltransferase 2
ygdR_5		putative lipoprotein YgdR
ppiB		Peptidyl-prolyl cis-trans isomerase B
gltP		Proton/glutamate-aspartate symporter
menI		1,4-dihydroxy-2-naphthoyl-CoA hydrolase
group_7353		hypothetical protein
sorC		Sorbitol operon regulator
prsE_1		Type I secretion system membrane fusion protein PrsE
sigE		Chaperone protein SigE
group_7357		hypothetical protein
rplA		50S ribosomal protein L1
yihP_2		Putative 2,3-dihydroxypropane-1-sulfonate exporter
group_7360		hypothetical protein
group_7361		hypothetical protein
selD		Selenide, water dikinase
rpmI		50S ribosomal protein L35
group_7364		hypothetical protein
tolQ		Protein TolQ
rclC		Inner membrane protein RclC
ptsG		PTS system glucose-specific EIICB component
yjeM		Inner membrane transporter YjeM
yehY		Glycine betaine uptake system permease protein YehY
acpP_1		Acyl carrier protein
rhlE		ATP-dependent RNA helicase RhlE
group_7372		hypothetical protein
corA		Magnesium transport protein CorA
group_7374		hypothetical protein
flhC		Flagellar transcriptional regulator FlhC
gloC		Hydroxyacylglutathione hydrolase GloC
group_7377		hypothetical protein
group_7378		hypothetical protein
ssb		Single-stranded DNA-binding protein
fur		Ferric uptake regulation protein
group_7381		hypothetical protein
yihQ		Sulfoquinovosidase
rplK		50S ribosomal protein L11
mgsA		Methylglyoxal synthase
hupB		DNA-binding protein HU-beta
vsr		Very short patch repair protein
ppnN		Pyrimidine/purine nucleotide 5'-monophosphate nucleosidase
frr		Ribosome-recycling factor
group_7389		hypothetical protein
cspE		Cold shock-like protein CspE
pilE1		hypothetical protein
nuoN		NADH-quinone oxidoreductase subunit N
melR		Melibiose operon regulatory protein
tabA_2		Toxin-antitoxin biofilm protein TabA
yvoA_2		HTH-type transcriptional repressor YvoA
group_7396		hypothetical protein
aspT_1		Aspartate/alanine antiporter
yhbU		putative protease YhbU
nrdI		Protein NrdI
btuF		Vitamin B12-binding protein
aroP		Aromatic amino acid transport protein AroP
apt		Adenine phosphoribosyltransferase
lpdA		Dihydrolipoyl dehydrogenase
ppk		Polyphosphate kinase
mtlA_2		hypothetical protein
uspF		Universal stress protein F
aroG		Phospho-2-dehydro-3-deoxyheptonate aldolase, Phe-sensitive
fliO		Flagellar protein FliO
tsx		Nucleoside-specific channel-forming protein Tsx
ftsE		Cell division ATP-binding protein FtsE
slyB		Outer membrane lipoprotein SlyB
group_7412		hypothetical protein
yfbR		5'-deoxynucleotidase YfbR
group_7414		hypothetical protein
rplV		50S ribosomal protein L22
secD		Protein translocase subunit SecD
iscU		Iron-sulfur cluster assembly scaffold protein IscU
group_7418		hypothetical protein
rplE		50S ribosomal protein L5
pduU		Propanediol utilization protein PduU
group_7421		hypothetical protein
fliZ		Regulator of sigma S factor FliZ
slyD		FKBP-type peptidyl-prolyl cis-trans isomerase SlyD
appA_1		hypothetical protein
bepC		Outer membrane efflux protein BepC
fieF		Ferrous-iron efflux pump FieF
lpfD_1		putative minor fimbrial subunit LpfD
pspA_2		Phosphoserine phosphatase 1
potH		Putrescine transport system permease protein PotH
group_7430		hypothetical protein
gnd		6-phosphogluconate dehydrogenase, decarboxylating
spaP		Surface presentation of antigens protein SpaP
gppA		Guanosine-5'-triphosphate,3'-diphosphate pyrophosphatase
dgaF_2		2-dehydro-3-deoxy-phosphogluconate aldolase
dctA		Aerobic C4-dicarboxylate transport protein
garR		2-hydroxy-3-oxopropionate reductase
yhdT		putative membrane protein YhdT
lpxD		UDP-3-O-(3-hydroxymyristoyl)glucosamine N-acyltransferase
eda		KHG/KDPG aldolase
manY		PTS system mannose-specific EIIC component
def		Peptide deformylase
gsiD		Glutathione transport system permease protein GsiD
eutK		Ethanolamine utilization protein EutK
lpxL		Lipid A biosynthesis lauroyltransferase
yehR		putative lipoprotein YehR
yafJ		Putative glutamine amidotransferase YafJ
holE		DNA polymerase III subunit theta
yhfA		Protein YhfA
rof		Protein rof
ydfH_4		hypothetical protein
cbiN		Cobalt transport protein CbiN
hscC		Chaperone protein HscC
ygiW_1		Protein YgiW
phoH		Protein PhoH
levE		PTS system fructose-specific EIIB component
moaC		Cyclic pyranopterin monophosphate synthase
chbA		PTS system N,N'-diacetylchitobiose-specific EIIA component
dmlR_6		HTH-type transcriptional regulator DmlR
idnD		L-idonate 5-dehydrogenase (NAD(P)(+))
decR_2		DNA-binding transcriptional activator DecR
cbbT		Transketolase 2
aroF		Phospho-2-dehydro-3-deoxyheptonate aldolase, Tyr-sensitive
rsfS		Ribosomal silencing factor RsfS
moaA		GTP 3',8-cyclase
fabG_2		3-oxoacyl-[acyl-carrier-protein] reductase FabG
lpp		Major outer membrane prolipoprotein Lpp
envZ		Osmolarity sensor protein EnvZ
rpsP		30S ribosomal protein S16
narL_2		Nitrate/nitrite response regulator protein NarL
group_7470		hypothetical protein
yhcB		Inner membrane protein YhcB
group_7472		hypothetical protein
yqjA		Inner membrane protein YqjA
citD_1		Citrate lyase acyl carrier protein
group_7475		hypothetical protein
group_7476		hypothetical protein
atpF		ATP synthase subunit b
group_7478		hypothetical protein
appX		Putative cytochrome bd-II ubiquinol oxidase subunit AppX
group_7480		hypothetical protein
citG_1		2-(5''-triphosphoribosyl)-3'-dephosphocoenzyme-A synthase
ahpC_2		Alkyl hydroperoxide reductase C
pdhR_2		Pyruvate dehydrogenase complex repressor
dxs_2		1-deoxy-D-xylulose-5-phosphate synthase
manC1_1		Mannose-1-phosphate guanylyltransferase 1
zapA		Cell division protein ZapA
glpR_1		Glycerol-3-phosphate regulon repressor
diaA		DnaA initiator-associating protein DiaA
yfcQ		putative fimbrial-like protein YfcQ
mdtJ		Spermidine export protein MdtJ
seqA		Negative modulator of initiation of replication
mntH		Divalent metal cation transporter MntH
ibaG		Acid stress protein IbaG
rbsK_2		Ribokinase
group_7495		hypothetical protein
yqeG		Inner membrane transport protein YqeG
group_7497	citG_3	2-(5''-triphosphoribosyl)-3'-dephosphocoenzyme-A synthase
group_7498		hypothetical protein
srlB		PTS system glucitol/sorbitol-specific EIIA component
nagZ		Beta-hexosaminidase
group_7501		hypothetical protein
group_7502		hypothetical protein
group_7503		hypothetical protein
ilvC		Ketol-acid reductoisomerase (NADP(+))
pta		Phosphate acetyltransferase
caiT		L-carnitine/gamma-butyrobetaine antiporter
ilvG		Acetolactate synthase isozyme 2 large subunit
group_7508		hypothetical protein
ihfB		Integration host factor subunit beta
rplD		50S ribosomal protein L4
sapC		Peptide transport system permease protein SapC
fliA		RNA polymerase sigma factor FliA
zinT		Metal-binding protein ZinT
yqhD		Alcohol dehydrogenase YqhD
pasI		hypothetical protein
group_7516		hypothetical protein
yccU		putative protein YccU
group_7518		hypothetical protein
azoR		FMN-dependent NADH-azoreductase
group_7520		hypothetical protein
xseB		Exodeoxyribonuclease 7 small subunit
frdD		Fumarate reductase subunit D
clsB		Cardiolipin synthase B
group_7524		hypothetical protein
lysP		Lysine-specific permease
ydjM		Inner membrane protein YdjM
garL		5-keto-4-deoxy-D-glucarate aldolase
rlmI		Ribosomal RNA large subunit methyltransferase I
tldD		Metalloprotease TldD
yafV		Omega-amidase YafV
proS_3		hypothetical protein
fbp		Fructose-1,6-bisphosphatase class 1
group_7533		hypothetical protein
coaD		Phosphopantetheine adenylyltransferase
srlR_2		Glucitol operon repressor
group_7536		hypothetical protein
tdcB		L-threonine dehydratase catabolic TdcB
prmC		Release factor glutamine methyltransferase
nuoE		NADH-quinone oxidoreductase subunit E
bdm		Protein bdm
prfA		Peptide chain release factor RF1
group_7542		hypothetical protein
group_7543		hypothetical protein
group_7544		hypothetical protein
group_7545		hypothetical protein
amiA		N-acetylmuramoyl-L-alanine amidase AmiA
nuoI		NADH-quinone oxidoreductase subunit I
fumA		Fumarate hydratase class I, aerobic
cysJ		Sulfite reductase [NADPH] flavoprotein alpha-component
rplR		50S ribosomal protein L18
pyrG		CTP synthase
yjmC		putative oxidoreductase YjmC
sutR_2		HTH-type transcriptional regulator SutR
yijD		Inner membrane protein YijD
mreB		Rod shape-determining protein MreB
hemF		Oxygen-dependent coproporphyrinogen-III oxidase
elfA		Laminin-binding fimbrial subunit ElfA
group_7558		hypothetical protein
yiaM		2,3-diketo-L-gulonate TRAP transporter small permease protein YiaM
group_7560		hypothetical protein
hinT		Purine nucleoside phosphoramidase
nemA		N-ethylmaleimide reductase
dppB_2		Dipeptide transport system permease protein DppB
glnQ_3		Glutamine transport ATP-binding protein GlnQ
aroE		Shikimate dehydrogenase (NADP(+))
rpmE2		50S ribosomal protein L31 type B
yqaB		Fructose-1-phosphate phosphatase YqaB
gnsA		Protein GnsA
nuoK		NADH-quinone oxidoreductase subunit K
qorA		Quinone oxidoreductase 1
pyrD		Dihydroorotate dehydrogenase (quinone)
group_7572		hypothetical protein
fumD		Fumarase D
relE_1		mRNA interferase toxin RelE
group_7575		hypothetical protein
ydjF_1		putative HTH-type transcriptional regulator YdjF
trkA		Trk system potassium uptake protein TrkA
group_7578		hypothetical protein
dppC_2		Dipeptide transport system permease protein DppC
group_7580		hypothetical protein
group_7581		hypothetical protein
yhcH_2		putative protein YhcH
group_7583		hypothetical protein
hybD		Hydrogenase 2 maturation protease
group_7585		hypothetical protein
garD_2		Galactarate dehydratase (L-threo-forming)
apaG		Protein ApaG
mutS2		Endonuclease MutS2
dnaA		Chromosomal replication initiator protein DnaA
group_7590		hypothetical protein
prlC		Oligopeptidase A
group_7592		hypothetical protein
rplO		50S ribosomal protein L15
bioF		8-amino-7-oxononanoate synthase
lrp_2		Leucine-responsive regulatory protein
potB		Spermidine/putrescine transport system permease protein PotB
pabC		Aminodeoxychorismate lyase
guaB		Inosine-5'-monophosphate dehydrogenase
moeZ		hypothetical protein
acs_2		Acetyl-coenzyme A synthetase
mdtC		Multidrug resistance protein MdtC
ravA		ATPase RavA
rbsA		Ribose import ATP-binding protein RbsA
rluA		Ribosomal large subunit pseudouridine synthase A
gudX		Glucarate dehydratase-related protein
sdhL		Shikimate dehydrogenase-like protein
priA		Primosomal protein N'
leuS		Leucine--tRNA ligase
yhhX		putative oxidoreductase YhhX
spaS		Surface presentation of antigens protein SpaS
aroC		Chorismate synthase
ydiK		Putative transport protein YdiK
sbcC		Nuclease SbcCD subunit C
lsrG		(4S)-4-hydroxy-5-phosphonooxypentane-2,3-dione isomerase
pspF		Psp operon transcriptional activator
cbiL		Cobalt-precorrin-2 C(20)-methyltransferase
yjfC		Putative acid--amine ligase YjfC
flgC		Flagellar basal-body rod protein FlgC
carB		Carbamoyl-phosphate synthase large chain
dppA		Periplasmic dipeptide transport protein
lpfB_1		putative fimbrial chaperone LpfB
melA		Alpha-galactosidase
group_7623		hypothetical protein
ahpF		Alkyl hydroperoxide reductase subunit F
ecfT		hypothetical protein
sufB		FeS cluster assembly protein SufB
bamE		Outer membrane protein assembly factor BamE
gdhA_1		NADP-specific glutamate dehydrogenase
group_7629		hypothetical protein
group_7630		hypothetical protein
envC		Murein hydrolase activator EnvC
ydgA		Protein YdgA
kdgM_2		Oligogalacturonate-specific porin KdgM
mtlA		PTS system mannitol-specific EIICBA component
sbcD		Nuclease SbcCD subunit D
deoD		Purine nucleoside phosphorylase DeoD-type
znuA		High-affinity zinc uptake system protein ZnuA
group_7638		hypothetical protein
metI		D-methionine transport system permease protein MetI
lsrA		Autoinducer 2 import ATP-binding protein LsrA
yecD_1		Isochorismatase family protein YecD
gpsA		Glycerol-3-phosphate dehydrogenase [NAD(P)+]
group_7643		hypothetical protein
lamB		Maltoporin
dcd		dCTP deaminase
exoX		Exodeoxyribonuclease 10
ytjB		putative inner membrane protein Smp
pstA		Phosphate transport system permease protein PstA
group_7649		26 kDa periplasmic immunogenic protein
gltC_2		HTH-type transcriptional regulator GltC
rspR_1		HTH-type transcriptional repressor RspR
tsaE		tRNA threonylcarbamoyladenosine biosynthesis protein TsaE
fucA		L-fuculose phosphate aldolase
pheT		Phenylalanine--tRNA ligase beta subunit
galR		HTH-type transcriptional regulator GalR
preA		NAD-dependent dihydropyrimidine dehydrogenase subunit PreA
leuC		3-isopropylmalate dehydratase large subunit
tusD		Sulfurtransferase TusD
sucA		2-oxoglutarate dehydrogenase E1 component
fimD_1		Outer membrane usher protein FimD
cysP		Thiosulfate-binding protein
mdoH		Glucans biosynthesis glucosyltransferase H
alr		Alanine racemase, biosynthetic
group_7664		hypothetical protein
hycI		Hydrogenase 3 maturation protease
yfgD		putative protein YfgD
fliY_1		L-cystine-binding protein FliY
ansB_2		L-asparaginase
cmk		Cytidylate kinase
oppA		Periplasmic oligopeptide-binding protein
yjjJ		Toxin YjjJ
yjiE_1		HTH-type transcriptional regulator YjiE
yihG		putative acyltransferase YihG
sthA		Soluble pyridine nucleotide transhydrogenase
proC		Pyrroline-5-carboxylate reductase
hpcH		4-hydroxy-2-oxo-heptane-1,7-dioate aldolase
yqjC		Protein YqjC
nhaB		Na(+)/H(+) antiporter NhaB
argP		HTH-type transcriptional regulator ArgP
sad		Succinate semialdehyde dehydrogenase [NAD(P)+] Sad
ycjG		L-Ala-D/L-Glu epimerase
yebE		Inner membrane protein YebE
matP		Macrodomain Ter protein
cmoM		tRNA 5-carboxymethoxyuridine methyltransferase
rimK		Ribosomal protein S6--L-glutamate ligase
ybjJ		Inner membrane protein YbjJ
cfxP		Phosphoribulokinase, plasmid
ydcV_2		Inner membrane ABC transporter permease protein YdcV
crl		Sigma factor-binding protein Crl
kdpA		Potassium-transporting ATPase potassium-binding subunit
group_7691		hypothetical protein
ruvB		Holliday junction ATP-dependent DNA helicase RuvB
rimO_2		hypothetical protein
pfeA		Ferric enterobactin receptor
ftsY		Signal recognition particle receptor FtsY
ansP2		L-asparagine permease 2
mleN		Malate-2H(+)/Na(+)-lactate antiporter
kdpD		Sensor protein KdpD
group_7699		hypothetical protein
group_77		hypothetical protein
panD		Aspartate 1-decarboxylase
srlA		PTS system glucitol/sorbitol-specific EIIC component
yhhT		Putative transport protein YhhT
dapB		4-hydroxy-tetrahydrodipicolinate reductase
murD		UDP-N-acetylmuramoylalanine--D-glutamate ligase
yfcD		putative Nudix hydrolase YfcD
catM		HTH-type transcriptional regulator CatM
yqaA		Inner membrane protein YqaA
ybhC		Putative acyl-CoA thioester hydrolase YbhC
rsmE		Ribosomal RNA small subunit methyltransferase E
pyrB		Aspartate carbamoyltransferase catalytic subunit
cobT		Nicotinate-nucleotide--dimethylbenzimidazole phosphoribosyltransferase
argC		N-acetyl-gamma-glutamyl-phosphate reductase
ulaA_2		Ascorbate-specific PTS system EIIC component
fabF		3-oxoacyl-[acyl-carrier-protein] synthase 2
group_7715		hypothetical protein
flgE		Flagellar hook protein FlgE
metF		5,10-methylenetetrahydrofolate reductase
surE		5'/3'-nucleotidase SurE
hilA		Transcriptional regulator HilA
ydgK		Inner membrane protein YdgK
hybB		putative Ni/Fe-hydrogenase 2 b-type cytochrome subunit
leuB		3-isopropylmalate dehydrogenase
yahB		putative HTH-type transcriptional regulator YahB
group_7724		hypothetical protein
mtnN		5'-methylthioadenosine/S-adenosylhomocysteine nucleosidase
trg_2		Methyl-accepting chemotaxis protein III
ydfK		hypothetical protein
dgcC		putative diguanylate cyclase DgcC
neoD		hypothetical protein
ydhX		putative ferredoxin-like protein YdhX
dusA		tRNA-dihydrouridine(20/20a) synthase
ycaD		putative MFS-type transporter YcaD
ubiI		2-octaprenylphenol hydroxylase
group_7734		hypothetical protein
group_7735		hypothetical protein
frmA		S-(hydroxymethyl)glutathione dehydrogenase
sglT		Sodium/glucose cotransporter
group_7738		hypothetical protein
aceK		Isocitrate dehydrogenase kinase/phosphatase
manX		PTS system mannose-specific EIIAB component
group_7741		hypothetical protein
intA_1		Prophage integrase IntA
group_7743		hypothetical protein
osmE		Osmotically-inducible putative lipoprotein OsmE
group_7745		hypothetical protein
mdlB		Multidrug resistance-like ATP-binding protein MdlB
group_7747		hypothetical protein
yfiF		putative tRNA/rRNA methyltransferase YfiF
pduD		Propanediol dehydratase medium subunit
sohB		putative protease SohB
ydcP_1		putative protease YdcP
torA		Trimethylamine-N-oxide reductase 1
group_7752		hypothetical protein
lip-1_1		hypothetical protein
rnd		Ribonuclease D
trmH		tRNA (guanosine(18)-2'-O)-methyltransferase
ydfG		NADP-dependent 3-hydroxy acid dehydrogenase YdfG
rbn_1		hypothetical protein
tabA_1		Toxin-antitoxin biofilm protein TabA
ygiF		Inorganic triphosphatase
ymiA		putative protein YmiA
trmL_2		tRNA (cytidine(34)-2'-O)-methyltransferase
nupC		Nucleoside permease NupC
rhtB		Homoserine/homoserine lactone efflux protein
pdxA2		D-threonate 4-phosphate dehydrogenase
cobS		Adenosylcobinamide-GDP ribazoletransferase
group_7765		hypothetical protein
ycfH		putative metal-dependent hydrolase YcfH
group_7767		hypothetical protein
melB		Melibiose carrier protein
hisC		Histidinol-phosphate aminotransferase
ytbE		putative oxidoreductase YtbE
fcl		GDP-L-fucose synthase
coaBC		Coenzyme A biosynthesis bifunctional protein CoaBC
sufD		FeS cluster assembly protein SufD
pdeC		putative cyclic di-GMP phosphodiesterase PdeC
citG_3		2-(5''-triphosphoribosyl)-3'-dephosphocoenzyme-A synthase
tehA		Tellurite resistance protein TehA
chiA_2		hypothetical protein
group_7777		hypothetical protein
csdE		Sulfur acceptor protein CsdE
holD		DNA polymerase III subunit psi
group_778		hypothetical protein
yfcJ_2		putative MFS-type transporter YfcJ
panF		Sodium/pantothenate symporter
ybbJ		Inner membrane protein YbbJ
glnE		Bifunctional glutamine synthetase adenylyltransferase/adenylyl-removing enzyme
edd		Phosphogluconate dehydratase
aes		Acetyl esterase
srlR_1		Glucitol operon repressor
glnS		Glutamine--tRNA ligase
group_7788		hypothetical protein
phoP		Virulence transcriptional regulatory protein PhoP
syd		Protein Syd
panS		Pantothenate precursors transporter PanS
ybdL		Methionine aminotransferase
qseC_2		Sensor protein QseC
group_7794		hypothetical protein
group_7795		hypothetical protein
hpcE		Homoprotocatechuate catabolism bifunctional isomerase/decarboxylase
group_7797		hypothetical protein
fixB_2		Protein FixB
lon_1		Lon protease
group_780		hypothetical protein
yjmD		putative zinc-type alcohol dehydrogenase-like protein YjmD
ompF		Outer membrane protein F
ispD		2-C-methyl-D-erythritol 4-phosphate cytidylyltransferase
group_7803		PTS system EIIBC component
group_7804		hypothetical protein
yhcG		Putative nuclease YhcG
proY		Proline-specific permease ProY
dpiA		Transcriptional regulatory protein DpiA
prfB_1		Peptide chain release factor RF2
btsT		Pyruvate/proton symporter BtsT
group_781		hypothetical protein
group_7810		hypothetical protein
group_7811		hypothetical protein
dadA_1		D-amino acid dehydrogenase
pdhR_3		Pyruvate dehydrogenase complex repressor
rhlB		ATP-dependent RNA helicase RhlB
birA		Bifunctional ligase/repressor BirA
group_7816		hypothetical protein
arnF		putative 4-amino-4-deoxy-L-arabinose-phosphoundecaprenol flippase subunit ArnF
hslJ		Heat shock protein HslJ
trpA		Tryptophan synthase alpha chain
glnQ_1		Glutamine transport ATP-binding protein GlnQ
group_7820		ISNCY family transposase ISBcen27
groL		60 kDa chaperonin
argD		Acetylornithine/succinyldiaminopimelate aminotransferase
ulaA_3		Ascorbate-specific PTS system EIIC component
group_7824		hypothetical protein
dctD		C4-dicarboxylate transport transcriptional regulatory protein DctD
phoQ		Virulence sensor histidine kinase PhoQ
araB		Ribulokinase
osmY_2		Osmotically-inducible protein Y
hisH		Imidazole glycerol phosphate synthase subunit HisH
yceI_1		Protein YceI
livH		High-affinity branched-chain amino acid transport system permease protein LivH
mutM		Formamidopyrimidine-DNA glycosylase
group_7832		hypothetical protein
sgcQ		hypothetical protein
group_7834		hypothetical protein
group_7835		hypothetical protein
sgrR_1		HTH-type transcriptional regulator SgrR
group_7837		hypothetical protein
sugE		Quaternary ammonium compound-resistance protein SugE
rlmD		23S rRNA (uracil(1939)-C(5))-methyltransferase RlmD
group_784		Aminoglycoside N(6')-acetyltransferase type 1
yedA_1		hypothetical protein
zupT		Zinc transporter ZupT
rsmH		Ribosomal RNA small subunit methyltransferase H
fruA_1		PTS system fructose-specific EIIB'BC component
plsB		Glycerol-3-phosphate acyltransferase
topA_2		DNA topoisomerase 1
cidA		Holin-like protein CidA
yeeA		Inner membrane protein YeeA
tktA		Transketolase 1
group_7849		hypothetical protein
vanX		D-alanyl-D-alanine dipeptidase
loiP		Metalloprotease LoiP
hisS		Histidine--tRNA ligase
roxA		50S ribosomal protein L16 3-hydroxylase
yehW		Glycine betaine uptake system permease protein YehW
hpt		Hypoxanthine phosphoribosyltransferase
yfdC		Inner membrane protein YfdC
ibpA_1		Small heat shock protein IbpA
folB		Dihydroneopterin aldolase
iolS		Aldo-keto reductase IolS
yeeZ		Protein YeeZ
lysN		2-aminoadipate transaminase
sdaB		L-serine dehydratase 2
yebC		putative transcriptional regulatory protein YebC
ubiD		3-octaprenyl-4-hydroxybenzoate carboxy-lyase
papC_1		Outer membrane usher protein PapC
ybgI		GTP cyclohydrolase 1 type 2
yfcS		putative fimbrial chaperone YfcS
parC		DNA topoisomerase 4 subunit A
sstT		Serine/threonine transporter SstT
yqgF		Putative pre-16S rRNA nuclease
dxs_1		1-deoxy-D-xylulose-5-phosphate synthase
group_787		hypothetical protein
mltB		Membrane-bound lytic murein transglycosylase B
malT_2		HTH-type transcriptional regulator MalT
fadD		Long-chain-fatty-acid--CoA ligase
topB		DNA topoisomerase 3
rcnB		Nickel/cobalt homeostasis protein RcnB
group_7875		hypothetical protein
panM		PanD regulatory factor
lpfB_2		putative fimbrial chaperone LpfB
group_7878		hypothetical protein
group_7879		hypothetical protein
ydcY		putative protein YdcY
dmsB_3		hypothetical protein
betB		NAD/NADP-dependent betaine aldehyde dehydrogenase
group_7882		hypothetical protein
sprT		Protein SprT
napG		Ferredoxin-type protein NapG
ldcA		Murein tetrapeptide carboxypeptidase
emtA		Endo-type membrane-bound lytic murein transglycosylase A
yhhW		Quercetin 2,3-dioxygenase
group_7888		hypothetical protein
dtpA		Dipeptide and tripeptide permease A
ygdR_1		putative lipoprotein YgdR
yojI		ABC transporter ATP-binding/permease protein YojI
suhB		Inositol-1-monophosphatase
tpx_2		Thiol peroxidase
marA_1		Multiple antibiotic resistance protein MarA
cmoB		tRNA U34 carboxymethyltransferase
gshA		Glutamate--cysteine ligase
apbC		Iron-sulfur cluster carrier protein
aer		Aerotaxis receptor
nrdA		Ribonucleoside-diphosphate reductase 1 subunit alpha
cadB		putative cadaverine/lysine antiporter
phoR		Phosphate regulon sensor protein PhoR
metC		Cystathionine beta-lyase MetC
acrB_1		Multidrug efflux pump subunit AcrB
group_7903		hypothetical protein
degQ		Periplasmic pH-dependent serine endoprotease DegQ
higA		Antitoxin HigA
rlmE		Ribosomal RNA large subunit methyltransferase E
hflX		GTPase HflX
igaA		Intracellular growth attenuator protein igaA
rffG		dTDP-glucose 4,6-dehydratase 2
narY		Respiratory nitrate reductase 2 beta chain
cfa		Cyclopropane-fatty-acyl-phospholipid synthase
argG		Argininosuccinate synthase
group_7912		hypothetical protein
yibH		Inner membrane protein YibH
yidZ_2		HTH-type transcriptional regulator YidZ
cysS		Cysteine--tRNA ligase
nusB		Transcription antitermination protein NusB
ybgK		putative protein YbgK
ydjA		Putative NAD(P)H nitroreductase YdjA
argF		Ornithine carbamoyltransferase
narZ		Respiratory nitrate reductase 2 alpha chain
trxB		Thioredoxin reductase
ycdZ		Inner membrane protein YcdZ
recG		ATP-dependent DNA helicase RecG
trmB		tRNA (guanine-N(7)-)-methyltransferase
can		Carbonic anhydrase 2
glpF		Glycerol uptake facilitator protein
cdaR_2		Carbohydrate diacid regulator
mtgA		Biosynthetic peptidoglycan transglycosylase
yceD		Large ribosomal RNA subunit accumulation protein YceD
rlmG		Ribosomal RNA large subunit methyltransferase G
narU		Nitrate/nitrite transporter NarU
eptB		Kdo(2)-lipid A phosphoethanolamine 7''-transferase
yidZ_1		HTH-type transcriptional regulator YidZ
dsbB_2		hypothetical protein
ycaC_1		putative hydrolase YcaC
infB		Translation initiation factor IF-2
codA		Cytosine deaminase
ybjO		Inner membrane protein YbjO
nrdF		Ribonucleoside-diphosphate reductase 2 subunit beta
group_7938		hypothetical protein
lpxB		Lipid-A-disaccharide synthase
rhaA		L-rhamnose isomerase
group_7941		hypothetical protein
treF		Cytoplasmic trehalase
sapB		Peptide transport system permease protein SapB
ymdB		O-acetyl-ADP-ribose deacetylase
fliD		Flagellar hook-associated protein 2
epmA		Elongation factor P--(R)-beta-lysine ligase
yehZ		Glycine betaine-binding protein YehZ
group_7948		hypothetical protein
rhmD		L-rhamnonate dehydratase
fdnI		Formate dehydrogenase, nitrate-inducible, cytochrome b556(Fdn) subunit
yhhJ		Inner membrane transport permease YhhJ
dbpA		ATP-dependent RNA helicase DbpA
tas		Protein tas
cbiH		putative cobalt-factor III C(17)-methyltransferase
group_7954		hypothetical protein
rne		Ribonuclease E
group_7956		hypothetical protein
fabG_1		3-oxoacyl-[acyl-carrier-protein] reductase FabG
group_7958		hypothetical protein
torR		TorCAD operon transcriptional regulatory protein TorR
galS_1		HTH-type transcriptional regulator GalS
yecN		Inner membrane protein YecN
ybeZ		PhoH-like protein
proP_2		Proline/betaine transporter
dctM_2		C4-dicarboxylate TRAP transporter large permease protein DctM
mscS_1		Small-conductance mechanosensitive channel
pyrC		Dihydroorotase
ggt		Glutathione hydrolase proenzyme
ytfP		Gamma-glutamylcyclotransferase family protein YtfP
mepA		Penicillin-insensitive murein endopeptidase
ygiN		putative quinol monooxygenase YgiN
[truncated: 1,865 more rows]
